# Supplementary material for: Transcriptome Analysis Suggests That Starch Synthesis May Proceed via Multiple Metabolic Routes in High Yielding Potato Cultivars
Source: PLoS One. 2012 Dec 17;7(12):e51248. doi: 10.1371/journal.pone.0051248 (PMC3524171; doi:10.1371/journal.pone.0051248)
Supplement: Table S3 — Summed tag counts for multiple enzyme isoforms catalyzing a single step in starch metabolism. Table outlines the essential genes in starch metabolism. Primary annotation names marked with asterisk indicate that different tags matching multiple enzyme isoforms were taken together and their counts were summed. Tag counts represent libraries of combined biological replicates. (XLS) [file pone.0051248.s005.xls]

## Sheet: Sheet1
Legend of the normalized tag counts:
First three letters indicate the abbreviation of the cultivar name; first number after underscore indicates the time point (2 - 9 weeks, 3 - 12 weeks, 4 - 15 weeks, 5 - 18 weeks and 6 - 21 weeks after planting for 2008 and 7 - 9 weeks, 8 - 11 weeks for second round of experiment in 2009); the last number indicates the number of the biological replicate
#Tag	Des_2_1	Des_2_2	Des_2_3	Des_3_1	Des_3_3	Des_4_1	Des_4_2	Des_4_3	Des_5_1	Des_5_2	Des_6_1	Des_6_2	Des_6_3	Jut_2_2	Jut_2_3	Jut_3_1	Jut_3_2	Jut_3_3	Jut_4_1	Jut_4_2	Jut_4_3	Jut_5_1	Jut_5_2	Jut_5_3	Jut_6_2	Jut_6_3	Kur_2_1	Kur_2_2	Kur_2_3	Kur_3_1	Kur_3_2	Kur_3_3	Kur_4_1	Kur_4_2	Kur_5_1	Kur_5_2	Kur_5_3	Kur_6_1	Kur_6_2	Kur_6_3	Des_7_1	Des_7_2	Des_7_3	Des_8_1	Des_8_2	Des_8_3	Jut_7_1	Jut_7_2	Jut_7_3
TGCACCAGCTGAGGACA	29	29	0	0	0	144	0	104	44	23	0	0	0	0	32	35	38	17	0	21	6	0	47	37	53	64	14	36	12	6	27	0	20	0	0	14	0	41	0	0	0	0	0	0	0	0	0	0	0
CTTCTGAGACAGTAAAA	0	0	0	0	0	0	0	0	0	0	0	0	0	0	0	0	0	0	0	0	0	0	0	0	0	0	0	0	0	21	0	0	5	0	0	0	0	0	0	0	0	0	0	0	0	0	0	0	0
TCAGAGCAACTGGTTAG	0	0	0	0	0	0	0	9	17	0	0	0	6	0	11	12	9	21	0	0	0	0	0	0	0	0	0	0	6	8	0	12	10	0	0	5	0	0	0	0	0	0	0	0	0	0	0	0	0
AAGGGCATCGATTTGAC	0	0	0	0	0	0	0	31	0	0	0	0	0	0	7	0	0	0	0	29	0	0	0	0	0	0	0	0	0	0	0	0	0	0	0	0	0	0	0	0	0	0	0	0	0	0	0	0	0
CATCTCGTAGGAAAGGA	0	0	0	0	0	29	0	0	8	0	0	0	4	0	0	0	0	0	0	0	0	0	0	0	0	0	0	0	0	4	0	0	0	0	0	0	0	0	0	0	0	0	0	0	0	0	0	0	0
TCAACAATTAGTATTTA	0	0	0	0	4	0	0	0	0	20	0	0	0	0	0	4	9	0	0	0	0	0	0	0	0	0	0	0	0	0	0	0	0	0	0	0	0	0	0	0	0	0	0	0	0	0	0	0	0
CTCAATATACTCCTCAT	0	0	0	0	0	0	0	0	0	8	0	0	0	22	39	56	0	38	0	0	0	0	0	0	0	0	0	4	5	0	33	0	0	0	0	4	0	0	0	0	1	1	1	1	1	1	1	5	1
CAATTCCGCCAAGACTG	0	0	0	0	0	0	0	11	0	19	0	0	0	0	0	0	0	0	0	0	0	0	0	0	0	0	0	0	0	0	0	0	0	0	0	0	0	0	0	0	0	0	0	0	0	0	0	0	0
TGACAACAAGGTTTGCA	0	4	0	0	0	0	0	0	0	0	0	0	0	0	0	0	0	0	0	0	0	0	0	0	0	0	0	0	0	0	0	0	0	0	0	0	0	0	0	0	0	0	0	0	0	0	0	0	0
AGAAGGGGACTGAGCCT	0	0	0	0	0	0	0	0	0	0	0	0	0	0	10	0	0	0	0	0	0	0	0	0	0	0	0	0	0	0	0	0	0	0	0	0	0	0	0	0	0	0	0	0	0	0	0	0	0
CAGTGGCAAGTTATTTT	0	0	0	0	0	0	0	0	0	3	0	0	30	0	0	0	0	0	0	0	0	0	0	0	0	0	0	0	0	0	6	0	28	0	0	0	0	0	0	0	0	0	0	0	0	0	0	0	0
GATCTAGCAGCAGTAAT	0	0	0	0	0	0	0	0	0	0	0	0	0	0	0	0	0	0	0	16	0	0	0	0	0	0	0	0	0	0	0	0	0	0	0	0	0	0	0	0	0	0	0	0	0	0	0	0	0
TAACATAATTCCTACAC	0	0	0	0	0	0	11	0	0	0	0	0	0	0	0	0	0	0	0	0	0	0	0	0	0	0	0	5	0	0	0	0	0	0	0	0	0	0	0	0	1	1	1	1	1	1	1	0	1
TCTAAAACAAATAGCAG	41	0	0	0	0	0	0	0	0	3	0	0	0	0	0	7	0	0	0	0	0	0	0	0	0	0	5	0	0	0	0	0	0	0	0	0	0	0	0	0	0	0	0	0	0	0	0	0	0
TGCCTTTAAATAAGCAT	68	6	31	0	0	0	0	15	8	0	0	0	0	41	14	12	0	10	6	0	20	0	0	25	0	0	63	56	16	25	21	12	0	0	0	0	13	25	39	0	186	79	1	1	1	1	1	127	73
TGGGGTTATATTTCTTT	0	0	0	0	0	0	0	0	0	0	0	0	0	0	11	0	14	0	0	0	0	0	0	0	0	0	0	5	8	0	0	0	0	0	0	0	0	0	0	0	1	1	1	1	1	1	1	4	1
AAGTTAAAGAAGTTTTA	0	0	0	0	0	0	14	0	0	0	0	0	0	0	0	0	0	0	0	0	0	0	0	0	0	0	0	0	0	0	0	0	0	0	0	0	0	0	0	0	0	0	0	0	0	0	0	0	0
AGAAACAGTTTCTTGCT	0	0	0	0	0	0	0	0	0	0	0	0	0	0	0	0	0	0	0	0	0	0	0	0	0	0	0	3	0	0	0	0	0	0	0	0	0	0	0	0	0	0	0	0	0	0	0	0	0
CAAGAGTGAGCTTTGAA	0	0	10	0	0	57	77	7	25	8	31	18	25	0	0	0	0	15	0	0	17	73	18	54	0	21	0	0	12	19	0	8	0	0	0	0	0	0	0	0	1	179	1	1	1	184	1	36	81
CATCTCTACAGTCATAG	0	0	0	0	0	0	0	0	0	0	0	0	0	0	0	0	0	0	0	0	0	0	0	0	0	0	0	0	0	0	0	0	0	0	0	5	0	25	0	0	0	0	0	0	0	0	0	0	0
CTGGACTTGCTTCTGAA	0	0	0	0	0	0	0	0	0	0	0	0	0	0	0	0	0	0	0	0	0	0	0	0	0	0	0	0	0	4	6	0	0	0	0	0	0	0	0	0	0	0	0	0	0	0	0	0	0
GAAAAAAGTTTCCTATG	17	7	0	49	0	0	5	27	15	0	0	0	15	0	0	0	0	0	0	0	0	0	0	0	0	0	0	0	8	0	0	0	0	0	26	18	0	0	0	0	1	1	1	217	1	94	1	12	1
GAAAATCCCAAGAATCT	0	0	0	0	0	0	0	0	0	0	0	0	0	0	0	0	0	0	0	0	0	0	16	0	0	0	0	0	0	0	0	0	0	0	0	0	0	0	0	0	0	0	0	0	0	0	0	0	0
GGATTACATCGGATATG	0	0	0	0	0	0	36	0	0	0	0	0	0	0	0	0	0	11	6	0	0	0	0	0	0	0	0	0	0	0	0	0	0	0	0	0	0	0	0	0	1	1	1	1	1	1	1	10	1
TCGAAACTGATTCTTGT	0	0	0	0	0	0	0	0	0	0	0	0	0	0	0	0	0	0	0	0	0	0	0	0	0	0	0	0	0	4	0	0	0	0	0	0	0	0	0	0	0	0	0	0	0	0	0	0	0
AAAGAGTAATATCAGCA	0	7	0	0	47	0	0	0	29	17	14	28	0	0	0	0	0	0	6	0	0	0	33	0	0	0	0	7	8	10	0	0	0	0	0	23	0	0	0	0	1	1	1	1	1	1	1	39	71
AAAGTATCCTTCAGTTC	0	0	0	0	0	0	0	0	0	5	0	0	0	0	7	0	0	0	0	0	0	0	4	0	0	0	0	0	0	0	0	0	0	0	0	0	7	0	0	0	0	0	0	0	0	0	0	0	0
AACTAGGCAAAGTGCAA	90	28	47	0	0	0	18	33	15	34	58	8	0	71	0	0	0	0	0	0	0	0	5	0	76	31	25	17	7	0	39	0	18	84	87	38	56	0	0	63	426	1	308	451	692	604	1	94	1
AGAGATTATGGCATCCT	0	0	14	0	0	0	0	0	8	14	14	0	0	34	17	0	0	19	0	34	6	0	9	0	23	12	0	9	6	8	0	0	0	0	0	7	22	0	35	0	1	1	1	254	1	1	107	17	1
AGCATAGAAAGCTTCCT	58	28	14	0	4	0	14	13	19	14	0	0	40	0	38	0	0	34	0	0	0	0	4	0	46	36	69	29	13	56	14	47	53	131	26	45	35	0	52	195	158	125	101	216	1	465	145	257	82
AGCATAGAAAGGTTGAG	0	0	0	0	0	0	0	0	0	0	0	0	0	105	43	39	14	21	19	5	6	0	110	11	36	36	0	0	0	0	0	0	0	0	0	0	0	0	0	0	1	1	1	1	1	1	5	245	809
ATGGGAGCAGACTACTA	230	371	218	165	285	151	197	509	347	337	426	218	142	109	142	111	122	124	82	129	52	83	208	56	66	193	204	220	135	120	135	66	45	244	70	168	115	10	142	14	634	2998	1390	1	2	354	305	741	908
CCTCTTGTGTGAGTGCC	0	0	0	0	0	0	0	0	0	0	0	0	0	0	0	0	0	0	0	0	0	0	0	0	0	0	0	4	0	0	0	0	0	0	0	0	0	0	0	0	0	0	0	0	0	0	0	0	0
GAACTAGGCGAAGTGCA	0	0	0	0	0	0	0	0	0	0	0	0	0	30	22	48	0	65	0	47	0	0	27	5	43	26	0	0	0	0	0	0	0	0	0	0	0	25	43	0	1	1	1	1	1	1	706	250	540
GATGTTTCTTGCGAGAT	0	8	0	0	0	0	0	0	0	6	0	0	0	0	8	0	0	0	0	24	0	0	0	0	0	0	0	0	0	0	0	0	0	0	0	0	0	0	0	0	1	401	1	1	1	1	1	31	1
TAAAAACAGCAAGTATA	0	0	0	0	0	0	0	0	0	0	0	0	0	0	42	64	45	8	107	66	34	38	115	22	49	43	0	0	0	0	0	0	0	0	0	0	0	0	0	0	1	1	1	1	1	1	214	285	747
TGAAAAGAGCAAGTATA	0	19	0	49	150	165	124	58	61	86	153	8	118	420	788	558	526	270	284	830	444	145	526	201	270	293	0	12	25	0	12	0	0	0	0	11	20	213	142	250	710	147	468	334	1	242	3645	3587	7252
TTCTAAGAGTCACATTA	1719	2262	1961	1089	1972	1012	728	2397	1528	2287	2086	1094	1256	1577	1243	1578	850	1189	1247	1688	1151	1037	1610	573	1953	1459	1624	1723	968	831	1254	896	1560	2212	900	1657	2058	1107	2175	1598	14320	24224	15890	15219	19456	15423	9272	16229	17942
AATTTCTCTGGCATAGG	0	0	0	0	0	0	0	0	0	0	0	0	0	0	0	0	0	0	0	37	0	0	13	0	0	0	0	0	0	16	0	0	0	0	0	0	0	0	0	0	1	1	1	1	1	1	1	21	77
CTAACGGGATAGAGGTT	0	7	0	0	0	0	0	0	0	0	0	0	0	0	0	0	0	0	0	0	0	0	0	0	0	17	0	0	0	0	0	0	28	0	0	4	0	0	0	0	1	1	1	1	1	1	1	22	1
CTAATGGGATAGAGGTT	0	0	0	0	7	0	0	0	0	0	0	0	0	0	0	0	0	0	0	0	0	0	0	0	0	0	0	0	0	0	14	0	0	0	0	0	0	0	0	0	0	0	0	0	0	0	0	0	0
CTGCTTTAGATTGTTCT	0	7	0	0	9	0	0	4	13	0	0	0	0	0	0	0	0	0	0	0	0	0	0	0	0	0	0	8	14	6	0	0	0	0	0	0	0	0	0	0	1	1	1	289	1	1	265	32	1
CTTTATGCCTCTAGATC	44	0	0	0	0	0	0	0	0	0	0	0	0	0	0	0	0	0	0	0	0	0	13	8	0	0	0	0	0	0	0	0	0	0	0	5	0	0	0	0	1	1	1	1	745	1	1	0	1
GAAAACTCAGAAATCAG	39	28	6	0	0	0	0	7	0	0	0	0	0	0	15	0	0	0	0	0	0	0	16	15	49	62	11	0	0	0	10	0	0	0	0	0	0	0	0	0	201	1	1	1	1	1	160	25	1
GGAGACGAGTGTGGTCA	0	0	0	0	0	0	0	0	0	0	0	0	0	0	3	0	0	0	0	0	0	0	0	0	0	0	0	0	0	0	6	0	0	0	0	0	0	0	0	0	1	1	1	1	1	1	1	0	1
GGAGTGACCAATCTCCT	22	18	47	0	0	0	0	0	17	13	27	0	0	26	0	21	47	17	4	0	29	0	37	37	10	33	40	0	17	6	15	0	0	0	0	9	9	0	73	0	379	1	378	306	1	129	220	169	104
TAATTTCTTAACCATAT	0	0	0	0	16	0	0	0	21	0	0	0	0	0	0	0	0	0	0	0	0	0	0	0	0	0	0	0	0	0	0	0	0	0	0	0	0	0	0	0	0	0	0	0	0	0	0	0	0
AAACGTATATCAGTAAT	0	11	0	0	22	0	0	0	23	19	0	0	0	0	50	9	0	23	0	0	0	0	16	0	0	0	0	5	7	0	0	0	0	0	0	0	7	0	0	0	1	1	1	1	1	1	170	13	1
ATCTCTACAGTGAAGCA	0	46	0	24	43	0	20	33	29	28	0	6	34	45	13	12	7	10	4	32	0	28	11	5	0	0	14	33	12	45	0	43	0	0	17	0	0	0	17	0	1	348	227	1	1	1	312	132	120
ATTGCCTTAACTAGCAC	0	0	0	0	0	0	0	0	0	0	0	0	0	0	3	0	0	0	0	0	0	0	0	0	0	0	0	0	0	0	0	0	0	0	0	0	0	0	0	0	0	0	0	0	0	0	0	0	0
CCCAATTGTATGTGCAA	0	0	0	0	0	0	0	0	0	0	0	0	0	0	0	0	0	0	0	0	0	0	0	0	0	0	0	0	16	6	0	0	0	0	0	0	0	0	0	0	0	0	0	0	0	0	0	0	0
CTCAACCCAAAGTAAGG	0	0	0	0	0	0	0	0	0	0	0	0	0	0	0	0	0	0	0	0	0	0	0	0	0	0	0	9	2	0	0	0	0	84	0	4	0	0	0	0	1	1	1	2	1	240	180	157	61
CTCAACCCAAAGTGAGG	0	0	0	0	0	0	0	0	0	0	0	8	0	0	0	0	0	0	0	0	0	0	0	0	0	0	0	0	0	0	0	0	0	0	0	0	0	0	0	0	217	1	121	255	1	186	1	30	1
CTGTTTATTTGAGCCAA	0	0	12	0	0	0	0	20	0	6	0	0	0	0	0	11	0	0	0	0	0	0	0	0	0	0	0	18	0	0	0	0	0	0	0	0	0	0	0	0	1	1	1	116	1	1	1	53	130
GAACTTATGAGTATGTA	1174	1830	1414	1614	1331	460	987	1112	533	1237	665	820	760	1337	1568	1648	1129	1406	434	551	1053	498	834	424	850	916	1048	1350	1216	546	707	616	761	816	590	677	753	533	712	417	7034	7199	11396	5140	7083	9128	4578	7918	10120
GTCGATCTTGTTTTATA	0	0	0	0	0	0	0	31	0	0	0	0	0	0	0	0	0	0	0	0	0	0	0	0	0	0	0	0	0	0	0	0	0	0	0	0	0	0	0	0	0	0	0	0	0	0	0	0	0
GTTCAAAATCCTTTGAG	0	10	0	0	0	0	0	0	0	9	0	0	0	0	0	0	0	0	0	0	0	0	9	6	0	0	0	0	0	0	0	0	0	0	0	0	0	0	0	0	1	1	1	1	1	1	1	0	1
GTTTATTGCACACCAAC	0	0	0	0	0	0	0	0	0	0	0	0	0	0	0	0	0	0	0	0	0	0	0	0	0	0	0	0	0	0	8	0	0	0	0	0	0	0	0	0	0	0	0	0	0	0	0	0	0
GTTTTTCAGGCTCTTTC	0	0	10	0	0	0	0	0	0	0	0	0	0	0	0	14	0	0	0	0	0	0	0	3	0	24	0	0	0	6	19	0	0	0	0	11	0	0	0	0	0	0	0	0	0	0	0	0	0
TCAAAGGTGGCAGTTTC	46	10	0	0	0	0	9	7	0	42	17	0	0	0	15	21	0	10	0	0	0	0	0	0	0	0	16	5	0	0	4	0	18	0	0	4	0	0	0	0	1	1	93	1	536	152	1	36	1
TCTTTGGATGAGATCTC	0	0	0	0	0	0	0	9	0	0	0	0	4	0	0	0	0	0	0	0	0	0	0	0	0	0	0	0	3	0	0	0	0	0	0	0	0	0	0	0	0	0	0	0	0	0	0	0	0
TGATGTGATGATCCACA	0	17	0	0	0	0	0	0	0	5	0	26	0	30	18	7	26	19	0	0	0	0	0	0	0	0	14	10	0	0	21	0	8	0	0	0	0	0	0	0	215	1	1	1	1	1	1	28	1
CTGAGAAACCACCAAAG	10	7	0	29	9	0	7	0	15	6	0	0	25	7	4	5	33	48	0	0	0	0	0	6	0	0	11	16	9	0	0	0	0	0	26	4	0	0	22	0	222	1	1	1	1	1	1	47	81
TCAAAAAGGCTTCATTC	0	0	0	0	9	0	0	0	0	0	0	0	0	0	7	0	0	0	0	0	0	0	0	0	0	0	0	0	0	0	0	0	0	0	0	0	0	0	0	0	0	0	0	0	0	0	0	0	0
ACTAACTGTAACTACAC	0	0	0	0	0	0	0	0	30	0	0	0	0	0	0	0	0	0	0	0	0	0	0	0	0	0	0	2	0	0	0	0	0	0	0	0	0	0	0	0	0	0	0	0	0	0	0	0	0
AGAGTTTGTACATCGAT	0	34	0	0	0	0	0	0	0	3	0	41	0	0	14	5	7	0	0	0	0	0	0	0	20	0	22	24	18	21	0	0	23	0	0	0	0	0	0	0	1	1	1	320	1	1	191	75	120
AGCCTAACTTACCAGAG	0	0	0	0	0	0	0	0	0	0	0	0	0	0	0	0	0	0	0	0	0	0	0	0	0	0	0	8	0	0	0	0	0	0	0	0	0	0	0	0	0	0	0	0	0	0	0	0	0
ATTTTCCTCTCTTCGGG	0	0	0	0	0	0	0	0	0	0	0	0	0	0	0	0	0	0	0	0	0	0	0	0	0	0	0	0	0	0	0	0	0	0	0	5	0	0	0	0	0	0	0	0	0	0	0	0	0
CAACAAGTTGGCTAACT	0	0	0	0	0	0	0	0	0	0	0	0	0	41	0	0	0	0	0	0	0	0	0	0	0	0	0	0	0	0	0	0	25	0	0	0	0	0	0	0	0	0	0	0	0	0	0	0	0
CAACAGGACCTACTTCA	39	10	0	0	0	0	0	33	23	0	0	0	0	0	0	0	0	0	8	0	0	0	0	3	0	0	5	2	0	0	10	0	0	0	0	0	0	0	0	0	1	1	1	1	1	1	113	8	1
CAGTAGGAGGACTCAGA	19	5	0	0	0	0	0	0	10	0	0	0	17	0	0	0	0	0	8	8	6	0	0	0	0	0	0	0	4	0	0	0	0	0	0	0	11	0	0	0	0	0	0	0	0	0	0	0	0
CATCAGGCTCATTCCAG	0	0	0	0	0	0	0	0	0	0	0	0	0	0	0	0	0	0	0	0	0	0	0	0	0	0	0	2	0	0	0	0	0	0	0	0	0	0	0	0	0	0	0	0	0	0	0	0	0
CGTTTTAAAATATCCAC	0	0	0	0	0	0	0	0	0	0	0	0	0	0	0	0	0	0	0	0	0	0	0	17	13	0	0	0	6	0	0	0	0	0	0	0	0	0	0	0	1	1	1	1	1	1	1	18	1
GCTCCAGTAGAGAGCAA	0	0	0	0	0	0	0	0	0	0	34	0	0	0	0	4	7	0	0	0	0	0	0	0	0	0	0	0	0	8	0	0	0	37	0	4	15	0	0	0	0	0	0	0	0	0	0	0	0
GGAACTAAAGACTTCCC	0	0	0	0	0	0	0	0	0	11	0	0	0	0	0	0	0	0	0	0	0	0	0	0	0	0	0	4	0	0	0	0	0	0	0	0	0	0	0	0	0	0	0	0	0	0	0	0	0
GTCTAAAACAGGTGGGC	0	0	0	0	0	0	0	0	0	0	0	0	0	0	0	0	0	0	0	5	0	0	0	0	0	0	0	0	0	0	0	0	0	0	0	11	0	0	0	0	1	1	1	1	1	1	1	7	1
TATATACTCTATTTTGT	0	0	0	0	0	0	0	0	0	0	0	0	6	0	10	5	9	0	19	16	6	0	0	0	0	21	0	0	11	0	0	0	5	0	0	4	0	0	0	0	1	1	1	1	1	1	101	30	38
TCTCTGAAATCCCATCA	0	4	0	0	0	0	0	0	0	0	0	0	0	0	0	0	0	0	6	0	0	24	0	0	0	0	0	9	0	0	0	0	0	0	0	0	0	0	0	14	1	1	1	1	1	1	188	39	1
TTGCAATTTCTACTCTA	494	270	473	0	287	72	27	237	234	244	164	153	158	146	276	275	228	180	358	454	521	249	152	111	267	217	552	475	174	146	253	238	80	56	17	278	174	137	216	215	5163	4694	5382	4162	6249	4011	5222	7008	7290
CCTGCTGTCGCTTAAGA	0	6	0	0	0	0	0	13	0	0	0	0	0	0	0	0	0	0	0	0	0	0	0	0	0	0	16	7	3	0	0	0	0	0	0	0	0	0	0	0	1	1	1	1	1	1	1	0	1
CGACTCAGATAGTGACG	41	54	74	0	0	0	0	0	0	3	0	0	0	56	28	18	70	0	0	21	0	0	0	3	0	0	11	22	26	0	0	0	0	0	57	21	48	0	0	0	0	0	0	0	0	0	0	0	0
GCATTCACAGAAGAGAT	0	0	0	0	0	0	0	0	0	3	0	0	0	0	0	0	0	0	0	0	0	0	0	0	0	0	0	0	0	0	0	0	0	0	0	13	0	0	0	0	0	0	0	0	0	0	0	0	0
GGCATCCTTTGTTGCAC	0	0	0	0	0	0	0	0	0	0	0	0	0	0	0	0	0	0	0	0	0	0	0	0	0	0	0	0	0	0	0	0	15	0	0	0	0	0	0	0	0	0	0	0	0	0	0	0	0
GTAGGACCACCAACATA	0	0	0	0	0	0	0	0	0	0	0	0	0	0	0	0	0	0	0	0	0	0	0	0	0	0	0	12	0	0	0	0	0	0	0	0	0	0	0	0	0	0	0	0	0	0	0	0	0
TAAGATGTTTTCTGTTT	254	107	80	0	13	0	0	11	21	31	0	0	30	116	211	173	192	84	44	0	17	10	0	0	0	0	166	71	15	27	58	0	0	0	22	45	30	30	39	160	404	310	1	548	585	223	201	343	435
TCAGCTCTCTGTGAGGC	0	0	0	0	0	0	0	0	0	0	0	0	0	0	14	11	19	0	0	0	0	0	0	0	0	0	0	0	0	0	0	0	0	0	0	0	0	0	0	0	0	0	0	0	0	0	0	0	0
TCGGCAGTCTTTTAAGT	0	0	0	0	0	0	0	0	0	0	0	0	0	0	0	0	0	0	0	0	0	0	0	0	0	0	0	0	0	0	0	0	0	0	0	5	0	0	0	0	0	0	0	0	0	0	0	0	0
TTTCTCCACATCTGTGC	0	0	0	0	0	0	0	0	0	0	0	0	0	0	0	0	0	0	0	0	0	0	0	0	0	0	0	2	0	0	0	0	0	0	0	0	0	0	0	0	0	0	0	0	0	0	0	0	0
AACAGATCCTTCAAGCA	0	0	0	0	0	0	41	9	0	0	34	0	9	0	40	0	12	23	0	0	0	0	0	59	0	0	0	17	24	27	10	39	0	0	0	11	43	0	0	0	1	1	219	291	1	1	1	33	1
AGGGCAGCTGCAGCTTC	0	0	0	0	0	0	0	0	0	0	0	0	0	0	0	0	0	0	0	0	0	0	0	0	0	0	0	0	5	4	0	0	0	0	0	0	0	0	0	0	0	0	0	0	0	0	0	0	0
CGAAGTTCCGGCGAAGG	0	7	0	0	13	0	0	0	0	0	0	0	27	0	0	4	14	21	0	0	0	0	0	11	0	0	23	22	23	8	35	19	0	0	0	0	0	0	0	0	195	1	1	1	1	1	1	32	1
GACTCAAAGTTCAAGCT	0	0	0	0	0	0	0	0	0	0	0	0	0	0	0	0	0	0	0	0	0	0	0	3	0	0	0	0	0	0	0	0	0	0	0	0	0	0	0	0	0	0	0	0	0	0	0	0	0
GAGTTTTTCAACATGTT	0	0	0	0	0	0	0	0	0	0	0	0	0	0	0	0	0	0	0	0	0	0	0	0	0	0	0	0	0	0	0	0	0	0	0	9	0	0	0	0	0	0	0	0	0	0	0	0	0
GGACCTTGTTCCATAGT	0	0	0	0	0	0	0	0	0	0	0	0	0	0	0	0	0	0	0	0	0	0	0	0	0	0	0	0	3	0	0	0	0	0	0	0	0	0	0	0	0	0	0	0	0	0	0	0	0
GTGAGAGGATACTGCAA	0	0	0	0	0	0	0	0	0	0	0	0	0	0	0	0	0	0	0	0	0	0	0	0	0	0	0	0	0	0	33	23	0	0	0	0	0	0	0	0	0	0	0	0	0	0	0	0	0
TACTTGTCATAACACTG	0	0	0	0	0	0	0	0	0	0	0	0	0	0	0	0	0	0	0	0	0	0	0	0	0	0	0	0	0	0	19	0	0	0	0	0	0	0	0	0	0	0	0	0	0	0	0	0	0
TGCATAATCATCGTATC	0	0	0	0	0	0	0	0	0	0	0	0	0	0	0	0	0	0	0	0	0	0	0	0	0	0	0	0	0	4	0	0	0	0	0	0	0	0	0	0	0	0	0	0	0	0	0	0	0
TGTTGAGATGCGTGACC	0	0	0	0	0	0	0	0	0	0	0	0	0	0	0	0	0	0	0	0	0	0	0	0	0	0	0	2	0	0	0	0	0	0	0	0	0	0	0	0	0	0	0	0	0	0	0	0	0
TTACCAAGGATCTTATA	0	0	0	0	0	0	0	0	0	0	0	0	0	0	14	16	28	23	0	18	0	0	0	33	0	0	0	0	0	0	0	0	0	0	0	0	0	0	0	0	1	1	1	1	1	1	1	59	1
TTACCTGGATCTTATAG	0	25	21	0	0	0	0	29	0	5	0	0	0	0	0	0	0	0	0	0	0	0	33	0	0	0	0	0	0	0	0	0	0	0	0	0	0	0	0	0	636	1	208	365	1	1	1	58	1
TTACGAGGATCTTATAG	77	94	60	126	85	0	50	33	53	113	68	24	28	0	0	14	12	15	0	16	23	35	5	9	0	0	72	114	55	138	174	210	188	0	61	77	93	0	0	125	1383	871	2	1	267	545	364	440	263
TTAGCTAAAAGGATCAA	0	0	0	0	0	0	0	0	0	0	0	0	0	0	0	0	0	0	0	0	0	0	0	0	0	0	0	0	0	0	0	0	0	0	0	4	0	0	0	0	1	1	1	1	1	177	1	12	1
TTGAAAAACTCCATGTT	0	0	0	0	0	0	11	0	0	0	0	0	0	0	0	0	0	0	0	0	0	0	0	0	0	0	0	0	0	0	0	0	0	0	0	0	0	0	0	0	0	0	0	0	0	0	0	0	0
TTTTTTCGCCATTTCCA	0	0	0	0	0	0	0	0	0	0	10	0	0	0	0	0	0	0	0	8	20	28	0	9	0	0	0	0	3	0	0	0	0	0	0	0	0	0	0	0	0	0	0	0	0	0	0	0	0
ATGGCTTGGCTTGTGCA	0	0	0	0	0	0	0	0	0	0	0	0	0	0	0	0	0	0	0	0	0	0	0	0	0	0	0	5	0	0	0	0	0	0	0	5	0	0	0	0	149	1	1	1	1	1	1	9	1
TAATATAGCTATCCCAT	0	0	0	0	0	0	0	0	8	0	37	0	0	0	0	0	0	0	0	0	9	73	0	51	0	0	0	0	12	0	6	31	0	0	0	0	15	0	0	0	0	0	0	0	0	0	0	0	0
TAATATAGTTATCCCAT	10	0	0	0	0	0	0	0	6	0	20	0	0	0	0	0	0	0	0	0	0	38	0	0	0	0	0	0	0	31	0	39	0	0	0	0	0	0	0	0	0	0	0	0	0	0	0	0	0
TATACAGATCCGTATCT	0	0	0	0	0	0	0	15	0	0	0	0	0	0	0	0	0	0	8	0	0	0	0	0	0	0	0	0	0	0	0	0	0	0	0	0	9	0	0	0	1	1	1	1	1	1	1	26	1
TATACAGTTCCGTATCT	0	0	0	0	0	0	0	0	0	0	0	0	0	0	0	0	0	0	0	0	0	0	0	19	0	0	0	0	0	0	0	0	0	0	0	0	0	0	0	0	0	0	0	0	0	0	0	0	0
TCTGAAGGAGGTCGAAA	0	0	0	0	0	0	0	0	0	0	0	0	0	0	0	0	0	0	0	0	0	0	0	6	0	0	0	0	0	0	0	0	0	0	0	0	0	0	0	0	0	0	0	0	0	0	0	0	0
AAAGCTATTACCAAGGC	0	0	0	0	0	0	0	0	0	0	0	0	0	0	10	19	0	17	0	0	0	0	0	0	0	0	0	0	3	0	0	0	0	0	0	0	0	0	0	0	0	0	0	0	0	0	0	0	0
ACCGATGGAGACTCTTA	0	0	0	0	0	0	0	0	0	0	0	0	0	0	0	0	0	0	0	0	0	0	0	0	0	0	0	0	0	0	0	0	0	0	9	0	0	0	0	0	0	0	0	0	0	0	0	0	0
ATGTGCTTAATGCTGTG	0	0	0	0	0	0	0	0	0	0	0	0	0	0	28	7	0	0	6	0	0	0	0	0	0	0	0	0	0	0	0	0	0	0	0	0	0	0	0	0	0	0	0	0	0	0	0	0	0
TAGTGAGAGTCTTAGAA	0	0	0	0	0	0	0	0	0	0	0	0	0	0	0	0	0	0	0	0	0	0	0	0	0	0	22	0	0	0	0	0	0	0	0	0	0	0	0	0	0	0	0	0	0	0	0	0	0
TTGGATCTTTGAAAATT	0	17	0	0	0	0	0	0	8	0	0	0	0	0	0	0	0	0	0	0	0	0	18	6	0	0	5	0	3	29	21	0	0	0	0	5	0	0	0	0	0	0	0	0	0	0	0	0	0
AAAATTTTGTGCTTGAA	0	8	0	0	0	0	0	0	0	0	0	0	0	0	0	5	0	0	0	0	0	0	4	14	10	0	0	0	0	0	0	0	0	0	0	0	0	0	0	0	0	0	0	0	0	0	0	0	0
ACACATCCCCTGATCTG	0	0	0	0	0	0	0	0	0	0	0	0	0	0	0	0	0	0	0	0	0	0	0	0	0	0	0	0	7	0	0	0	0	0	0	0	0	0	0	0	0	0	0	0	0	0	0	0	0
ACACATCCTCTGATCTG	0	0	0	0	0	0	0	0	0	0	0	0	0	0	0	34	5	0	0	0	0	0	0	0	0	0	0	0	0	0	0	0	0	0	0	0	0	0	0	0	0	0	0	0	0	0	0	0	0
CCACTTTGGAATTGCCT	0	0	0	0	0	0	0	0	0	0	0	0	0	0	0	9	0	0	0	0	0	0	0	0	0	0	0	3	3	0	0	0	0	0	0	0	0	0	0	0	0	0	0	0	0	0	0	0	0
GATAAAAGATCCTTTTA	19	18	21	0	20	0	0	29	10	6	17	14	23	60	60	14	7	19	10	0	6	0	0	0	20	55	32	52	42	12	8	0	0	0	0	13	50	0	0	0	59	1	1	363	1	58	1	56	1
GATAAAGATCCTTTTAC	189	218	60	0	45	0	29	69	34	47	17	8	8	258	126	154	134	34	19	11	17	0	51	46	26	12	151	130	57	33	37	8	35	0	13	23	7	0	0	35	82	240	611	15	1	266	40	281	400
GATGGCGGGTTGTATGA	92	55	25	0	38	0	25	88	17	42	37	81	46	22	18	41	54	56	27	37	49	124	37	6	43	5	45	48	62	25	14	0	45	37	0	14	76	10	35	0	425	2	1	533	1	374	103	77	116
GTCCTGTGCCAAAATCT	0	0	0	0	0	0	0	20	0	0	17	0	0	0	0	0	0	0	0	0	0	0	0	0	0	0	0	0	0	0	0	0	0	0	0	0	0	0	0	0	0	0	0	0	0	0	0	0	0
TACTTGGGAGAAATTTT	0	0	0	0	0	0	0	11	0	3	0	0	0	0	10	5	0	0	0	0	0	0	0	0	0	0	0	0	0	0	0	0	0	0	0	0	0	0	0	0	0	0	0	0	0	0	0	0	0
AAGACCAAGTATGGAGA	0	0	0	0	0	0	0	0	0	0	0	0	0	0	0	0	0	0	0	0	0	0	0	0	0	0	0	0	0	0	0	0	0	0	0	0	0	0	35	49	0	0	0	0	0	0	0	0	0
ATCATTGATCGAGATGG	0	0	0	0	0	0	0	0	0	0	0	0	0	0	0	0	16	11	46	21	49	0	11	33	59	21	0	0	0	0	0	0	0	0	0	0	0	0	0	0	0	0	0	0	0	0	0	0	0
ATCATTGATTGAGATGG	58	4	35	78	0	0	63	126	103	81	78	33	114	0	0	11	14	0	21	0	11	0	11	28	0	0	20	46	55	23	50	199	60	28	118	18	50	0	0	0	0	0	0	0	0	0	0	0	0
CAGACCTCAGCAAGGTA	0	0	0	0	0	0	0	0	0	0	0	0	0	0	0	0	0	0	0	0	0	0	0	0	0	0	0	0	0	0	0	0	0	0	0	0	4	0	0	0	0	0	0	0	0	0	0	0	0
CTAGTGAAACTATTTTG	0	0	0	0	0	0	0	0	0	0	0	0	0	0	0	0	0	0	6	0	0	0	0	0	0	0	0	0	0	0	0	0	0	0	0	0	0	0	0	0	0	0	0	0	0	0	0	0	0
GAAGAAGTTGAGGTAAG	0	0	0	0	0	0	0	0	0	0	0	26	0	0	0	0	0	0	0	0	0	0	0	0	0	0	0	0	0	0	0	0	0	0	0	0	0	0	0	0	0	0	0	0	0	0	0	0	0
TCACTATAGGGATTGAT	0	0	0	0	11	0	0	0	15	0	0	26	15	15	0	0	0	0	13	13	0	0	0	0	0	0	0	17	0	0	0	0	0	0	0	0	0	0	0	0	0	0	0	0	0	0	0	0	0
TCACTATGCCAGCTTGA	0	0	0	0	0	0	0	0	0	0	0	0	0	0	0	0	0	0	0	0	0	0	0	5	0	0	0	0	0	0	0	0	0	0	0	0	0	0	0	0	0	0	0	0	0	0	0	0	0
TTTAGCCCAGAGATTAC	0	0	0	0	0	0	0	0	0	0	0	0	13	0	0	0	0	0	0	0	0	0	0	0	0	0	0	0	0	0	0	0	0	0	0	0	0	0	0	0	0	0	0	0	0	0	0	0	0
CCAATCATCGTAGTATA	0	0	0	0	0	0	0	0	0	0	0	0	0	0	0	0	0	0	0	0	0	0	0	9	0	0	0	0	0	0	0	0	0	0	0	0	0	0	0	0	0	0	0	0	0	0	0	0	0
TACAGGAAATAGGTAGG	0	0	0	0	0	0	0	0	0	0	0	0	0	0	0	0	0	0	0	0	0	0	0	6	0	0	0	0	5	0	0	0	0	0	0	0	0	0	0	0	0	0	0	0	0	0	0	0	0
TTGTATTTGTTTCTTAT	0	0	10	0	4	0	0	13	6	0	0	24	17	0	0	0	0	0	17	0	0	0	0	5	30	0	0	0	14	0	4	0	0	0	0	0	0	0	0	0	1	1	1	1	1	135	1	11	1
AACCCGCTTCTCGAATT	0	0	4	0	0	0	0	0	0	0	0	0	0	0	0	0	0	0	0	0	0	0	0	0	0	0	0	0	0	0	0	0	0	0	0	0	0	0	0	0	0	0	0	0	0	0	0	0	0
AACGATGATCTCAGCTG	27	11	25	0	20	0	0	0	0	9	0	0	0	11	28	7	12	44	0	0	0	0	16	6	0	0	18	28	7	0	15	0	0	0	0	5	0	36	0	0	568	1	1	1	1232	793	1	242	344
ACCCCGCTTCTCGAATT	0	48	95	44	92	0	36	117	34	49	123	4	0	0	82	67	5	15	0	13	0	0	44	11	10	79	16	60	3	4	17	27	73	0	0	4	0	0	0	35	1	1698	208	1	1	1	124	259	273
AGCGATTGTGCACTGCG	0	0	0	0	0	0	0	0	0	0	0	0	0	0	0	0	0	0	0	0	0	0	0	0	0	0	0	3	0	0	0	0	0	0	0	0	0	0	0	0	0	0	0	0	0	0	0	0	0
AGCTTTTGGCTGAGTTC	0	0	0	0	0	0	0	4	0	0	0	0	0	0	14	0	0	0	4	0	0	0	0	0	0	0	9	4	7	0	0	0	0	0	0	7	9	0	0	0	1	1	1	1	1	1	1	19	79
AGGGGAAAGGATAACCA	0	0	0	0	0	0	0	0	0	0	0	0	0	0	0	0	0	0	0	0	0	0	0	0	0	0	0	3	0	0	0	0	0	0	0	0	0	0	0	0	0	0	0	0	0	0	0	0	0
AGGTTTCAAGATCCCTT	0	0	0	0	0	0	0	0	0	0	0	0	0	0	7	0	0	0	0	0	0	0	0	0	0	0	0	0	0	0	0	0	0	0	0	0	0	0	0	0	1	1	1	1	1	1	1	34	63
AGTAATGCTATATAGTG	482	494	499	102	410	0	63	305	40	208	208	228	175	573	1933	1599	1279	1210	53	244	72	80	203	200	369	143	840	975	541	14	46	101	156	178	179	125	78	208	695	320	811	2126	1577	695	905	360	2329	3402	5672
AGTAATGCTATGTAGTG	588	1026	740	58	717	29	34	270	36	457	337	230	70	341	845	840	530	425	51	110	83	76	104	20	63	12	730	737	341	4	95	70	78	187	48	73	69	193	341	49	3273	5400	2578	1741	2534	483	955	2156	1765
AGTCAGGAGCCTCAAGG	0	0	0	0	0	0	0	22	0	0	0	0	0	0	0	0	0	0	0	0	0	0	0	0	0	0	0	0	0	0	0	0	0	0	0	0	0	0	0	0	0	0	0	0	0	0	0	0	0
ATAAAAGAAGTTGATTG	27	63	129	0	0	0	0	11	0	6	10	53	0	64	82	185	54	34	21	13	0	0	13	0	0	14	128	119	37	0	4	0	0	0	0	4	0	20	39	132	107	546	1067	1	177	183	183	562	501
CATACCATCTCTAGCAC	0	2	0	0	4	0	0	0	0	0	0	0	0	0	0	0	0	0	0	0	0	0	0	0	0	0	0	0	0	0	0	0	0	0	0	0	0	0	0	0	1	1	1	1	1	1	148	11	1
CATTCGAAGAACTCCTG	24	30	16	0	40	0	0	55	19	22	0	0	6	37	45	7	9	15	13	0	0	0	7	12	0	38	20	27	20	0	0	0	0	0	0	9	15	0	13	0	145	238	2	1	605	1	364	98	1
CATTTGAAGAACTCCTG	90	54	60	0	108	57	0	55	27	78	44	0	0	56	77	90	28	10	0	45	0	24	24	0	76	45	43	94	33	0	21	12	78	0	0	25	7	0	9	0	1	3	398	1	1	340	14	84	1
CGTTGGAGAAAACAAAG	17	43	25	83	7	0	0	58	34	25	31	20	15	0	33	23	54	92	0	26	0	21	13	11	0	12	16	2	0	0	27	0	0	197	0	56	4	0	0	0	1	1	535	1	1	1	1	68	1
CTTCTTGATCTCCTTGA	0	2	0	0	13	0	0	0	0	0	0	0	0	0	8	9	0	6	0	0	0	0	0	0	0	0	20	3	0	0	0	0	0	0	0	0	0	0	0	0	127	1	1	1	1	1	1	7	1
GAAAGTCCGGCTTCCAC	136	136	76	0	38	0	52	97	46	81	58	8	0	225	587	438	315	291	69	239	97	69	197	45	161	231	59	83	57	19	0	0	20	0	0	0	7	36	30	174	687	200	153	240	170	1	1403	2207	3273
GAACATTTTGGCAGAGA	0	10	0	0	13	0	0	0	0	0	0	0	0	0	0	0	0	0	0	0	0	0	0	0	0	0	0	5	0	0	0	0	0	0	0	0	0	0	0	0	0	0	0	0	0	0	0	0	0
GAGACATTCATTGAGGA	247	309	173	63	85	0	45	206	97	141	208	81	61	79	396	244	195	197	25	147	0	0	152	67	53	69	274	161	149	14	8	0	0	0	31	54	9	46	73	236	267	582	1087	101	1	1	461	444	542
GAGACATTCATTGAGGG	5	2	0	0	0	0	0	0	0	0	0	0	0	0	0	5	0	0	0	24	0	0	0	0	0	0	0	0	0	0	0	0	0	0	0	0	0	0	0	0	1	3	2	1	1	1	6	7	22
GATATTTTGCCCAAGAA	22	73	8	0	87	0	0	148	0	56	0	0	0	45	82	44	59	10	10	16	14	0	93	20	59	91	36	28	14	12	6	58	0	19	109	18	74	0	0	0	1	298	1	127	1	147	190	86	1
GCATTAATGTGTTCGAC	56	236	49	0	90	0	11	53	32	128	61	0	36	0	0	0	0	0	0	0	0	0	0	0	0	0	38	5	3	0	0	0	0	0	0	0	0	0	0	0	286	1	1	1	1	1	1	17	1
TACTCTTGAGAAGTTCT	0	16	0	0	0	0	0	0	17	11	0	18	0	0	0	9	0	0	0	0	26	17	0	0	0	0	5	2	0	8	17	0	0	0	0	0	0	0	0	0	1	1	1	1	1	197	1	0	1
TATGGCCACACTTCAAA	58	2	0	0	0	0	0	0	0	9	17	0	0	0	4	0	0	0	0	0	0	0	0	0	0	0	0	10	17	0	0	0	0	0	0	0	4	0	0	0	0	0	0	0	0	0	0	0	0
TTCATTCAGTTTGTTTT	0	17	0	0	0	0	0	0	0	0	0	0	0	0	8	0	23	27	0	5	0	0	0	0	0	0	18	0	0	0	0	0	0	0	0	0	0	0	0	0	1	1	1	1	671	1	1	63	1
TTCGTTCAGTTTGTTTT	0	0	0	0	0	0	0	0	0	5	0	0	0	0	0	0	0	0	0	0	0	0	0	0	0	0	0	0	0	0	0	0	0	0	0	7	0	0	0	0	1	1	1	281	991	1	1	112	1
TTTCCAGAACCCATAAA	97	59	55	0	0	0	7	9	0	20	0	26	8	0	0	21	0	0	0	0	0	21	0	0	0	0	0	41	6	0	0	0	0	0	0	4	9	0	0	0	365	2	159	1	1	1	1	204	424
TTTCTAAACTTGATCGT	346	500	493	141	307	165	72	119	97	287	65	108	66	34	0	19	0	0	0	0	0	0	0	0	0	0	550	479	370	21	189	0	68	37	26	116	96	0	147	76	2536	2048	1987	649	1864	769	11	999	11
TTTCTAAGCTTGATCGT	1593	1777	1176	345	1434	560	233	843	505	1648	917	376	378	716	2355	1932	1298	1220	297	670	157	225	1347	499	1218	1149	1029	1286	1005	70	437	234	427	431	131	511	276	538	621	403	8155	13276	10170	4131	6038	5642	4719	7849	8159
ATTGTACTCTTTCTTCT	36	114	35	24	54	72	0	46	40	96	17	26	28	135	247	176	103	169	137	108	157	83	60	33	96	262	114	82	111	54	39	35	108	0	0	86	59	183	82	181	314	933	778	605	1261	414	531	586	624
CCAAGGGGATATCTTTT	0	0	0	0	0	0	0	0	0	0	0	0	0	0	0	0	0	0	0	0	0	0	0	0	0	0	0	2	0	0	0	0	0	0	0	0	0	0	0	0	0	0	0	0	0	0	0	0	0
GAAATTGTCCCCATGAT	0	0	0	0	0	0	0	0	0	0	0	0	0	0	4	0	0	0	0	0	0	0	0	0	0	0	0	0	2	0	0	0	0	0	0	0	0	0	0	0	0	0	0	0	0	0	0	0	0
GGAAGATCCTACTTTTG	0	0	0	0	0	0	0	4	0	0	0	0	0	0	0	0	0	0	0	0	0	0	0	0	0	0	0	0	3	0	0	0	0	0	0	0	13	0	0	0	1	1	1	1	1	1	1	0	1
GGGACAATTAGGTTACA	0	6	0	0	0	0	0	0	0	11	0	0	0	0	0	0	0	0	0	0	0	0	0	0	0	0	0	0	0	0	0	0	0	0	0	0	0	0	0	0	0	0	0	0	0	0	0	0	0
TCCAGTTTAGGTTACAA	22	2	29	0	0	0	0	0	0	0	0	0	0	0	3	0	0	0	0	0	0	0	0	0	0	0	16	5	0	0	0	0	0	0	0	0	13	0	0	56	192	1	1	1	1	1	1	37	104
TTTGAGGAAGCAATCCA	0	0	0	0	0	0	0	0	0	0	0	0	9	0	0	0	0	0	0	11	0	0	0	0	0	0	0	0	0	0	0	0	0	0	0	0	0	0	0	0	0	0	0	0	0	0	0	0	0
AAAATTGAAAGTCCTAC	0	0	0	0	0	0	0	0	0	0	0	0	0	0	0	7	0	0	0	0	0	0	0	0	0	0	0	0	0	0	0	0	0	0	0	0	0	0	0	0	0	0	0	0	0	0	0	0	0
AATTCAGAAAAGATGTG	126	71	27	141	36	101	27	84	48	72	116	136	65	120	105	150	113	75	70	34	29	62	186	203	224	114	41	152	79	91	95	43	103	300	114	168	96	163	60	0	671	636	343	1	634	231	259	348	146
CATTTCAAATATTATTT	0	0	0	0	0	0	0	0	0	0	0	0	0	0	0	0	0	0	0	0	0	0	0	0	0	0	0	0	0	0	0	0	0	0	0	0	9	0	0	0	1	1	1	157	1	1	1	12	1
GACCTGTATGCTTCTTA	0	0	0	0	0	0	0	0	0	3	24	0	0	0	0	0	0	0	0	0	0	0	0	0	0	0	0	0	0	0	0	0	0	0	0	0	0	0	0	0	0	0	0	0	0	0	0	0	0
TAGGACTTTCAATTTTC	0	0	0	0	0	0	0	0	8	0	0	0	0	0	0	0	0	0	0	0	0	0	0	0	0	0	0	0	0	0	0	0	0	0	0	4	0	0	0	0	0	0	0	0	0	0	0	0	0
TATTAATTAAAGAAGGA	10	0	0	0	0	0	0	0	0	0	0	0	0	0	0	0	0	0	0	0	0	0	0	0	0	0	0	0	0	0	0	0	0	0	0	0	0	0	0	0	0	0	0	0	0	0	0	0	0
TATTCAGAAAAGATGTG	0	0	0	0	22	0	29	38	42	36	10	26	4	0	0	4	0	0	0	0	0	0	0	0	0	0	0	3	6	0	0	0	0	0	0	0	0	0	0	0	3	577	164	1	414	1	1	65	1
TCCTCAACAAGGTCACT	0	0	0	0	0	0	0	0	0	0	0	0	0	0	0	0	0	0	0	0	0	0	0	0	0	17	0	0	0	8	0	0	0	0	0	0	0	0	0	0	0	0	0	0	0	0	0	0	0
AGGACTAATACATCCAT	0	0	0	0	0	0	0	0	0	0	0	0	0	0	0	0	0	0	0	0	0	0	0	0	0	0	0	0	9	0	0	0	0	0	0	0	0	0	0	0	0	0	0	0	0	0	0	0	0
CAGGAACCTGTCCTTCC	0	0	25	44	0	0	11	13	0	3	0	0	0	0	0	0	0	0	0	0	0	0	0	11	0	7	0	0	2	0	0	0	0	0	0	0	0	0	26	0	0	0	0	0	0	0	0	0	0
GATCTGTATGCTGAATA	24	201	144	34	90	122	197	66	198	136	136	87	118	49	52	79	40	15	51	129	29	0	66	101	59	114	99	78	201	192	124	86	40	309	61	84	87	66	60	21	716	737	1196	361	1720	216	185	493	266
AAGGGGAAATCAGTTGG	0	0	0	0	11	79	16	46	44	6	0	0	0	0	6	0	0	0	0	0	0	0	0	0	0	0	0	2	0	0	0	0	0	0	0	0	0	0	0	0	1	1	1	1	257	1	1	7	38
ACCAATTGTGTGAGCCA	0	11	0	0	20	0	0	0	0	0	0	0	0	0	0	0	0	0	0	0	0	0	0	0	0	0	0	0	0	0	0	0	0	0	0	0	0	0	0	0	1	1	1	1	1	1	1	42	127
ATAATATCTCATCTATA	119	76	119	68	63	29	54	11	10	25	0	0	15	0	22	25	23	33	0	0	0	0	7	14	0	0	43	10	3	0	56	0	0	103	0	4	80	0	47	0	438	612	631	193	547	444	304	287	228
CCTTTCTTTGAAAATAT	0	0	0	0	0	0	0	0	0	0	0	0	0	0	0	0	9	0	0	0	0	0	0	0	0	0	0	0	0	0	0	0	0	0	0	0	0	0	0	0	1	192	1	1	1	128	100	35	1
CTGATGAATCAAAAGAG	0	30	0	0	0	0	0	4	4	5	51	0	0	0	0	0	0	0	0	0	0	0	0	0	0	0	0	0	0	0	0	0	0	0	0	0	0	46	0	42	1	1	190	1	1	1	1	15	1
CTTAGACAACTATAAGG	17	17	33	29	29	0	0	13	21	39	34	0	0	0	4	0	0	8	0	0	0	0	0	0	0	0	25	14	15	33	27	35	0	0	0	0	7	0	0	0	1	1	1	347	1	1	1	23	94
GAAATGGAAATGCATTC	0	0	0	0	0	86	0	0	0	0	0	0	0	0	0	0	0	0	0	0	0	0	0	0	0	0	0	0	10	0	0	0	0	0	0	0	7	0	0	0	1	1	1	1	1	1	1	14	1
GAGTAACAAGTTGATAT	0	0	0	0	0	0	0	0	0	5	0	0	0	0	0	7	0	0	0	0	0	0	0	0	0	0	0	3	0	0	0	0	40	0	0	0	0	0	0	0	0	0	0	0	0	0	0	0	0
GCTTACTTCTACTCTTT	0	0	0	0	0	0	0	0	0	0	0	0	0	0	20	30	19	0	0	0	0	0	0	0	0	0	0	3	0	0	0	0	23	0	0	0	0	0	0	0	1	1	1	309	1	1	346	49	1
GTGGGCTTTGAATGTTG	39	14	35	0	22	0	0	35	34	9	37	10	11	0	52	32	9	6	23	0	0	0	0	0	0	0	47	31	9	25	0	0	40	0	0	0	0	25	0	0	1	276	1	1	1	1	1	102	209
TAGGAGACTTGATTGTA	63	37	43	0	0	0	0	42	4	14	0	0	0	67	0	0	0	0	0	0	0	0	0	0	0	0	59	19	9	19	0	0	15	0	0	5	0	0	0	0	69	696	1201	422	1	502	556	925	1104
TCAAAAGTTGCAGTTTC	5	26	0	34	13	0	11	9	8	19	61	0	0	0	0	0	0	0	0	0	0	0	0	0	0	0	4	0	0	0	0	0	0	0	0	0	0	0	0	0	0	0	0	0	0	0	0	0	0
TCAAAAGTTGCTGTTTC	5	11	0	0	7	0	0	0	8	31	0	0	0	26	18	35	7	0	0	0	6	0	4	0	0	7	0	26	13	10	17	12	5	0	0	4	0	0	22	0	1	1	1	1	598	1	196	69	236
TCCAAATCCACTTAGTA	0	7	0	0	0	0	0	15	0	5	0	0	0	0	6	0	0	0	0	0	0	0	0	0	0	0	0	0	0	0	0	0	0	0	0	0	0	0	0	0	1	1	1	1	1	1	1	19	1
TCCCTAAATGAGATCTC	0	7	6	0	16	0	0	29	19	6	17	0	0	101	4	30	42	21	0	0	0	0	0	0	0	0	0	4	0	6	6	0	30	0	57	9	48	0	0	0	1	1	131	1	1	545	162	121	79
TTATCAATTTGTGACTA	2302	2894	1953	865	1595	1386	538	1608	804	1427	1070	230	528	817	1123	1013	622	854	177	583	189	100	424	127	359	329	1841	786	446	1130	1473	1442	1048	947	131	674	534	320	427	466	15442	16799	19141	8781	8983	11518	7843	13250	13662
TATGAAACTTGATTGTA	0	0	0	29	0	0	0	20	4	0	0	0	0	0	0	0	0	0	0	0	0	0	0	0	0	0	0	8	0	0	19	43	0	0	0	0	0	10	0	0	1	296	1	1	1	1	1	52	1
ACATAGAACAAGCAGAA	0	0	0	0	0	0	0	0	8	0	0	0	0	0	0	0	0	13	13	18	17	0	0	0	0	0	0	0	0	8	0	0	0	0	0	9	13	0	0	0	1	1	1	1	1	1	22	17	1
ATATGAAAATGCTATTA	10	60	0	0	47	0	0	0	13	17	34	35	9	116	50	62	9	15	46	74	60	38	26	56	30	0	45	29	58	64	64	47	33	0	83	11	15	15	35	0	518	684	217	675	1	279	461	333	245
GTTGGGAGCAGCCAGGT	0	0	0	0	25	0	0	9	0	6	0	0	0	0	8	4	0	0	0	0	0	0	0	0	0	0	0	2	0	0	6	0	25	0	0	5	0	0	0	0	0	0	0	0	0	0	0	0	0
TAATCAAAGAACTCAAA	0	0	0	0	0	0	0	0	0	6	0	0	0	0	0	0	0	0	0	0	0	0	0	0	0	0	0	0	0	0	8	0	15	0	0	0	0	0	0	0	0	0	0	0	0	0	0	0	0
ACAAGTTGCAAATGTTG	0	0	33	0	0	0	0	0	0	0	0	0	0	0	0	0	0	0	0	0	0	0	0	0	0	0	0	0	0	0	0	0	0	0	0	0	0	0	0	0	0	0	0	0	0	0	0	0	0
ACAATTTACTTCCCATA	0	0	0	0	0	0	0	0	0	0	0	0	0	0	0	0	0	0	0	0	0	0	11	0	0	0	0	0	0	0	0	0	0	0	0	0	0	0	0	0	0	0	0	0	0	0	0	0	0
ATCATAGAGTGCATATC	0	0	0	0	0	0	0	0	6	0	0	0	0	0	0	0	0	0	15	0	0	0	9	0	0	14	52	0	0	4	0	0	0	0	0	0	0	0	0	0	0	0	0	0	0	0	0	0	0
GAAAATTTACTCGGAGA	0	7	0	0	0	0	16	33	0	5	0	24	13	0	21	16	0	0	0	0	0	0	24	26	76	29	0	7	4	0	0	0	5	0	0	0	0	0	39	0	1	127	101	1	1	185	1	20	1
GATACTTTGGTCAAGCA	0	0	0	0	0	0	0	0	0	0	0	0	0	0	0	0	0	0	8	0	0	0	0	0	0	0	0	0	0	0	0	0	0	0	0	0	0	0	0	0	0	0	0	0	0	0	0	0	0
TTTTTATCTTCTTGTTG	29	28	43	0	60	0	56	119	51	36	82	73	110	22	28	26	14	4	21	16	23	41	11	0	82	29	0	10	30	0	0	55	0	0	0	0	0	66	0	0	501	1756	227	249	1	1134	1	301	297
TTTTTTATCTTCTTGTT	0	0	0	0	0	0	0	0	0	0	0	0	0	0	10	28	23	25	0	0	0	14	0	0	0	0	25	0	10	0	0	0	0	0	0	0	0	0	0	0	3	10	1	3	1	8	1	18	3
GACCAGGTTAACTATGA	0	0	0	0	0	0	0	0	0	0	0	0	0	0	0	0	0	0	0	0	0	0	0	0	0	0	0	0	0	0	21	35	0	0	0	0	0	0	0	0	0	0	0	0	0	0	0	0	0
GCCGTGAGTTGAATCAA	0	0	6	0	0	0	0	0	0	0	0	0	0	0	0	0	0	0	0	0	0	0	0	0	0	0	0	0	0	0	0	0	0	0	0	0	0	0	0	0	0	0	0	0	0	0	0	0	0
GCGCAAAATAGCAGCTG	0	0	0	0	0	0	20	0	0	0	0	0	0	0	0	0	0	0	0	0	0	0	0	0	0	0	0	0	0	0	0	0	0	0	0	4	0	0	0	0	0	0	0	0	0	0	0	0	0
AAAACACCAACATACTG	0	0	0	0	0	0	0	4	0	0	0	0	8	0	0	0	0	0	0	0	0	0	0	0	0	0	0	0	5	0	0	43	0	0	0	9	0	0	0	0	0	0	0	0	0	0	0	0	0
CTTACTCCATTGATTGT	0	0	0	0	0	0	0	0	0	0	0	0	0	0	0	0	0	0	0	0	0	0	0	0	0	0	0	10	0	0	0	0	0	0	0	11	9	0	0	0	1	1	1	1	1	1	1	11	1
TTCATCGATAGGTAGGA	0	0	0	0	0	0	0	0	0	0	0	0	0	0	0	0	0	0	0	0	0	0	0	0	0	0	0	4	0	0	0	0	0	0	0	0	0	0	0	0	1	1	1	1	1	237	1	24	1
ACCACGGGATCAAATCG	0	0	0	0	0	0	0	0	0	0	0	0	0	11	4	0	0	0	0	0	0	0	0	0	30	0	0	0	0	6	0	0	0	0	0	0	0	0	0	0	0	0	0	0	0	0	0	0	0
GACAAAATGGTTCTTAG	19	0	0	0	0	0	0	0	0	0	0	12	32	0	0	0	0	0	0	0	0	0	0	0	0	0	0	0	8	0	0	0	0	0	0	0	0	0	0	0	0	0	0	0	0	0	0	0	0
GACAAAATGGTTCTTGG	0	0	0	0	0	0	0	0	0	0	0	0	0	0	0	0	0	0	0	0	0	0	0	0	0	0	0	0	0	0	0	0	0	0	0	4	0	0	0	0	0	0	0	0	0	0	0	0	0
ACATATATGCATCACAA	0	11	0	0	0	0	0	0	0	0	0	0	0	0	0	0	0	0	0	0	0	0	0	0	0	0	0	0	0	0	0	0	0	0	17	0	0	0	0	0	0	0	0	0	0	0	0	0	0
CATTATACTTATTGTGA	0	0	0	0	0	0	0	0	0	0	0	0	0	0	0	0	0	0	0	0	0	0	0	0	0	0	0	0	0	4	0	0	0	0	0	0	0	0	0	0	0	0	0	0	0	0	0	0	0
GCAATGAATTATATCTG	0	0	0	0	0	0	0	0	0	0	0	0	0	0	0	0	0	0	0	0	0	0	0	5	0	0	0	0	0	0	0	0	0	0	0	0	0	0	0	0	0	0	0	0	0	0	0	0	0
GGAAGATCAATATCTTA	0	0	0	0	0	0	0	0	0	0	0	33	32	0	6	0	0	0	0	0	0	0	0	0	0	0	0	0	0	0	0	0	0	0	0	0	0	0	0	0	0	0	0	0	0	0	0	0	0
TACAACCTCGGATATCA	0	8	0	0	4	0	45	0	13	16	14	0	0	15	0	0	0	0	0	0	0	0	0	6	0	0	23	7	8	8	14	8	0	0	0	0	0	0	0	0	1	147	283	1	1	1	1	76	1
TGAATAATTCAGTTCCT	0	0	0	0	0	0	0	20	0	0	0	0	0	0	25	0	0	0	0	0	0	0	0	0	0	0	0	0	0	0	0	0	0	0	0	0	0	0	0	0	1	1	1	1	1	1	1	32	63
ATCTCGAGATAGGGCCT	0	0	0	0	0	0	0	0	0	0	0	0	0	0	10	5	0	0	0	0	0	0	0	0	0	0	0	0	3	0	0	0	0	0	0	0	0	0	0	0	0	0	0	0	0	0	0	0	0
ATCTTGAGATAGGACCT	0	10	0	0	0	0	0	7	0	0	0	0	0	0	0	0	0	0	0	0	0	0	0	0	0	0	0	0	0	0	0	0	0	0	0	0	0	0	0	0	0	0	0	0	0	0	0	0	0
ATGATGACGAAAAGGAA	165	170	201	78	60	50	77	75	32	53	68	35	32	45	99	26	23	13	27	11	52	24	0	9	23	45	58	50	39	60	70	66	40	112	0	0	22	30	47	215	391	593	293	365	1606	429	432	299	372
ATTGATCAGGGAGAAAA	0	2	0	0	11	0	0	0	0	0	0	0	0	0	0	0	0	0	0	0	0	0	0	0	0	0	0	0	0	0	12	0	0	0	0	13	0	0	0	0	1	1	183	1	1	1	1	16	1
CCAAGGATGAGCTGCAA	17	0	0	0	0	0	0	0	0	0	0	0	0	0	0	0	0	0	0	0	0	0	13	5	0	0	0	4	0	0	0	0	0	0	0	0	0	0	0	0	0	0	0	0	0	0	0	0	0
CTATATATAATATATAT	0	7	8	0	0	0	14	46	19	8	72	20	11	56	27	37	21	0	0	0	0	0	0	20	0	0	0	9	12	14	4	39	8	0	0	27	15	0	0	0	1	1	1	1	1	1	129	49	87
CTATATATATATATACA	36	17	0	0	18	0	0	15	15	5	31	0	0	30	39	51	0	0	0	0	0	28	13	11	0	0	32	40	17	8	6	0	0	0	13	4	7	0	0	69	30	1	1	113	455	181	107	39	86
CTATATATATATATATA	0	0	0	39	0	0	0	0	0	6	0	0	0	0	8	0	0	0	0	0	0	0	0	0	0	0	0	0	2	0	0	0	0	0	0	0	0	0	0	0	7	2	1	1	21	19	2	6	6
TTGCATGAGCATATAAC	0	0	0	0	0	0	0	0	0	0	0	0	0	0	0	0	0	0	10	0	0	0	0	0	0	0	0	0	0	0	0	0	0	0	0	0	0	0	0	0	0	0	0	0	0	0	0	0	0
TTTTTCCACCAGCACCA	0	0	0	0	0	0	16	0	0	0	0	0	0	0	0	0	0	0	0	0	0	0	0	0	0	0	0	0	0	0	0	0	0	0	0	0	0	0	0	0	0	0	0	0	0	0	0	0	0
GTAGTTTCTTGACCAAT	0	0	0	0	0	0	0	0	0	0	10	0	0	64	8	46	31	48	0	0	0	0	0	0	0	0	0	2	0	16	0	8	0	0	0	0	0	0	0	56	0	0	0	0	0	0	0	0	0
TCCTTCAGCGAAAAGCC	0	0	0	0	0	0	0	0	0	0	0	0	0	0	4	4	0	6	0	0	0	0	0	0	0	0	0	0	0	0	0	0	0	0	0	0	0	0	0	0	0	0	0	0	0	0	0	0	0
TGATACAATTGAATCAA	0	0	0	0	0	0	0	4	0	0	37	0	0	0	0	0	0	0	0	0	0	0	0	0	0	0	0	0	0	0	0	0	0	0	0	0	0	71	0	0	0	0	0	0	0	0	0	0	0
AGCATTTGTAATTTTCT	0	55	0	68	0	0	0	0	55	0	0	0	0	0	56	16	7	17	25	0	29	38	0	9	0	29	0	7	4	8	23	0	0	0	31	11	26	0	0	35	0	0	0	0	0	0	0	0	0
GCACATATATCAGGTGT	0	0	0	0	0	0	0	0	0	0	0	0	0	0	0	0	0	0	0	0	0	0	0	0	0	0	0	2	0	0	0	0	0	0	0	0	0	0	0	0	0	0	0	0	0	0	0	0	0
GTTGCTGTCATTCTTGG	0	0	0	0	0	0	0	0	0	0	0	0	0	0	0	0	0	0	0	0	0	0	0	0	20	0	0	0	0	0	0	0	0	0	0	0	0	0	0	0	0	0	0	0	0	0	0	0	0
AAAATAGCTTCTTCCCT	0	0	0	0	0	0	0	0	0	0	0	0	0	0	0	0	0	0	0	0	0	0	4	0	0	0	0	0	0	0	0	0	0	0	0	0	0	0	0	0	1	1	1	1	1	1	1	19	1
AATATCACTGACGAACG	0	0	0	0	0	0	0	13	0	3	0	0	0	0	0	0	0	0	0	0	0	0	0	0	0	0	0	0	0	0	0	0	0	0	0	0	9	0	0	0	0	0	0	0	0	0	0	0	0
AATGTCACTGACGAACG	0	0	0	0	0	0	0	0	0	0	0	10	0	0	0	0	0	11	0	0	0	0	7	12	0	0	0	0	0	0	0	0	0	0	0	0	0	0	0	0	0	0	0	0	0	0	0	0	0
ACGTGAAGGGAAAGGCC	0	0	0	0	0	0	0	0	0	0	0	0	0	0	0	0	0	0	8	0	0	0	0	0	0	0	0	0	0	23	0	0	5	0	0	0	0	0	0	0	0	0	0	0	0	0	0	0	0
CCCTTGAGTAGTCCCAA	0	0	0	0	0	0	0	0	0	0	0	0	0	0	0	0	0	0	0	0	0	0	18	0	0	0	0	0	0	0	0	0	0	0	0	0	0	0	0	0	0	0	0	0	0	0	0	0	0
CTATTACATCTTGCACT	0	0	0	0	0	0	0	0	0	3	0	0	0	0	0	0	9	0	0	0	0	0	0	0	0	14	0	0	0	4	0	0	8	0	0	0	0	0	0	0	0	0	0	0	0	0	0	0	0
GAGCCCTGCTGGGAAAG	0	0	0	0	0	0	0	0	0	0	20	0	0	0	0	0	0	0	0	0	0	0	37	26	92	57	0	0	6	12	12	90	0	0	0	0	20	0	0	0	140	1	1	1	1	1	230	107	174
GGATGTAGTTTTGGTAA	104	129	189	778	251	337	273	241	208	235	112	112	439	423	211	266	211	333	219	499	275	114	508	1144	771	427	85	61	205	1130	769	740	553	412	149	387	391	640	298	667	1167	3648	2458	1513	1	488	2999	2643	3496
GGATGTAGTTTTGTTAA	24	66	140	292	173	553	172	58	70	50	0	114	57	79	0	0	0	0	0	8	0	0	0	3	0	0	0	16	32	381	145	343	276	0	0	64	63	86	147	153	279	736	851	150	1	198	2	255	1
TCACAAGATCAAAGGGT	22	0	12	44	76	86	18	0	0	0	0	47	0	0	0	0	0	0	0	0	0	0	0	0	0	0	0	11	7	29	0	16	0	0	0	13	13	0	0	0	1	284	1	1	1	1	1	38	1
TTATGGAGGGCTATGCA	0	0	0	0	0	0	0	0	0	0	0	0	0	0	0	0	0	0	0	0	0	0	0	0	0	0	0	0	0	0	0	0	0	0	39	0	0	0	0	0	0	0	0	0	0	0	0	0	0
TTGCAATGTCTAATGAA	0	4	58	151	34	50	23	27	32	14	31	6	19	0	10	21	21	4	21	16	0	0	0	31	0	0	9	17	15	118	97	105	28	0	0	20	20	36	43	21	343	200	239	1	1	1	350	505	797
TTTATGAGATTCCCAGT	0	0	0	0	0	0	0	0	0	0	0	0	0	0	0	0	0	0	0	0	0	0	0	0	0	0	0	0	0	0	0	23	0	0	0	0	0	0	0	0	0	0	0	0	0	0	0	0	0
AAAAGATCTGCTTCTTG	0	0	0	0	0	0	0	0	0	0	0	0	30	0	0	12	33	29	0	21	0	0	0	0	0	0	0	2	8	0	0	0	30	0	0	0	0	0	0	0	1	1	1	1	1	1	1	0	1
AAGGCGTTTAATTATTG	0	0	0	0	0	0	0	0	4	0	0	0	0	0	0	0	0	0	0	0	0	0	0	0	0	0	0	0	0	4	0	0	0	0	0	0	0	0	0	0	0	0	0	0	0	0	0	0	0
AATGGAGAATTGTAACT	0	0	0	0	0	0	16	0	0	0	0	0	0	0	0	0	0	0	0	0	0	0	0	0	0	0	0	0	0	0	0	0	0	0	0	0	0	0	0	0	0	0	0	0	0	0	0	0	0
GACTTCCGTTGGTTTTG	0	0	0	0	0	0	0	0	0	0	0	0	0	0	0	0	5	0	0	0	0	0	0	0	0	0	0	0	0	0	0	0	0	0	0	0	0	0	0	0	0	0	0	0	0	0	0	0	0
GCATTCGAAAGAAAAAT	0	0	0	0	0	0	0	75	10	0	48	0	0	0	0	0	0	0	0	0	0	0	0	0	0	0	0	0	3	0	0	0	0	0	0	5	0	0	9	0	1	1	1	1	1	1	1	6	1
GTAGGCTTCATCTGTTT	0	6	0	0	0	0	0	0	0	0	0	0	0	0	0	0	0	0	0	0	0	0	0	0	0	0	0	0	0	0	0	0	0	0	0	0	0	0	0	0	1	1	1	1	1	193	1	6	1
TTTTTTTTTCTTTTTCT	85	125	113	53	63	0	167	146	57	81	68	47	78	154	80	215	200	203	158	87	94	138	93	130	244	145	133	122	106	136	91	101	63	0	26	140	122	61	99	195	547	1179	1244	298	247	152	347	731	462
AAATTGAGGTACCCCTC	0	0	0	0	0	0	0	0	0	13	0	0	0	0	0	0	0	0	0	0	0	0	0	0	0	0	0	0	0	0	0	0	0	0	0	0	0	0	0	0	0	0	0	0	0	0	0	0	0
AAGGAAGTAACATCGAG	0	4	39	0	0	0	0	0	0	0	0	0	0	0	0	0	23	0	0	0	0	0	0	0	0	0	0	0	0	0	0	0	0	0	0	0	0	0	0	0	0	0	0	0	0	0	0	0	0
AATCGAAATGCCTGTGA	0	0	0	0	0	0	0	0	0	0	0	0	0	0	0	11	0	0	0	0	0	0	0	0	0	0	0	4	0	0	0	12	0	0	0	0	0	0	0	0	0	0	0	0	0	0	0	0	0
AGCAGCTCTGAGCCACG	0	0	0	0	0	0	0	0	0	0	0	0	0	0	0	7	0	29	0	0	0	0	0	0	0	0	0	0	0	0	0	0	0	0	0	0	0	0	0	0	0	0	0	0	0	0	0	0	0
ATCAGTCTATTGTCGGT	0	0	0	0	0	0	0	4	0	0	0	0	0	0	0	0	0	0	0	0	0	0	0	0	0	0	0	0	0	0	0	0	0	0	0	0	0	0	0	0	0	0	0	0	0	0	0	0	0
ATGAACATACAGCATAG	0	0	0	0	0	0	0	0	0	6	0	0	0	0	0	0	0	0	0	0	0	0	0	0	0	0	0	0	0	0	0	0	0	0	0	0	0	0	0	0	0	0	0	0	0	0	0	0	0
ATGGAGAAGGACCAGTT	0	0	0	0	0	0	0	0	0	0	0	0	0	0	0	0	0	0	0	0	0	0	0	0	0	0	0	3	0	0	0	0	0	0	0	5	0	0	0	0	0	0	0	0	0	0	0	0	0
ATGTCTTCAGGGTGGTA	39	98	78	258	143	266	43	115	107	97	82	33	30	0	38	26	12	27	0	0	0	0	22	3	59	21	40	13	36	21	19	0	18	0	13	13	9	0	0	0	0	0	0	0	0	0	0	0	0
CAAATGCACTTTTTCTA	453	528	584	306	394	409	201	476	248	547	484	185	203	360	374	475	237	356	57	168	60	35	363	217	254	355	501	344	214	223	348	499	462	487	170	391	378	356	388	528	0	0	0	0	0	0	0	0	0
CAAGCAATAATGTCACT	0	0	0	0	0	0	0	0	0	0	0	0	0	0	0	0	0	0	0	0	0	0	0	0	0	0	0	2	0	0	0	0	0	0	0	0	0	0	0	0	0	0	0	0	0	0	0	0	0
CACGGACCAAGATCACC	0	0	0	0	0	0	0	0	0	8	24	0	0	0	0	12	0	0	0	0	0	0	0	0	0	0	16	0	0	0	0	0	0	0	0	0	0	0	0	0	0	0	0	0	0	0	0	0	0
CACGGACCGAGATCACC	0	0	0	0	0	0	0	0	0	3	0	0	0	0	0	0	0	0	0	0	0	0	0	0	0	0	0	2	0	0	0	19	0	0	0	0	0	0	0	0	0	0	0	0	0	0	0	0	0
CGTTCATCAACTCTGTA	0	0	0	0	0	0	0	0	0	0	0	0	0	0	8	0	12	8	0	0	0	0	0	0	0	0	0	3	13	16	0	12	0	0	0	0	0	0	0	0	0	0	0	0	0	0	0	0	0
CGTTCGTCAATGTTACT	0	0	0	0	0	0	0	0	25	6	0	0	0	0	0	0	0	0	0	0	0	0	0	0	0	0	0	0	0	0	0	0	0	0	0	0	0	0	0	0	0	0	0	0	0	0	0	0	0
CTGCTTACTATCTGTTT	0	4	0	0	0	0	0	0	8	0	0	0	0	0	0	0	0	0	0	0	0	0	0	0	0	0	0	0	0	0	0	0	0	0	0	0	0	0	0	0	0	0	0	0	0	0	0	0	0
CTGGAGAGCAAGGGTAC	0	4	0	0	0	0	0	0	0	0	0	0	0	0	0	0	0	0	0	0	0	0	0	0	0	0	0	0	0	0	0	0	0	0	0	0	0	0	0	0	0	0	0	0	0	0	0	0	0
CTGGAGAGCGAGGGTAC	0	0	0	0	0	0	0	0	0	0	0	0	0	0	0	0	0	0	0	0	0	0	0	0	0	0	0	5	0	0	0	0	0	0	0	0	0	0	0	0	0	0	0	0	0	0	0	0	0
GAATCAATATGGGATTT	0	10	16	160	27	36	113	22	0	5	0	43	0	0	39	16	0	0	0	0	0	0	0	0	0	0	14	0	13	0	0	27	0	0	0	0	7	0	0	0	0	0	0	0	0	0	0	0	0
GACGGACCAAGATCACC	0	8	0	0	0	0	0	0	0	0	0	0	0	0	0	0	0	0	0	0	0	0	0	0	0	0	0	0	0	0	0	0	0	0	0	0	0	0	0	0	0	0	0	0	0	0	0	0	0
GATGATGATAATAAGGT	0	0	0	0	0	0	0	0	6	0	0	0	0	0	0	0	0	0	0	0	0	0	0	0	0	0	0	0	0	0	0	0	0	0	0	0	0	0	0	56	0	0	0	0	0	0	0	0	0
GCCACCAAATTCCCAAG	0	5	0	0	0	0	0	0	0	0	0	0	0	0	0	0	0	0	0	0	0	0	0	0	0	0	0	0	0	0	0	0	0	0	0	0	0	0	0	0	0	0	0	0	0	0	0	0	0
GCTCTCCGCATATGCTA	0	0	0	0	0	0	0	0	0	0	0	0	0	0	0	0	0	0	6	0	0	0	0	0	0	0	0	0	0	0	0	0	0	0	0	0	0	0	0	0	0	0	0	0	0	0	0	0	0
GGTAACGAGTTTGGCCA	0	0	0	0	0	0	0	24	0	0	0	0	0	0	0	0	0	0	0	0	0	0	0	0	0	0	0	0	0	0	0	0	0	0	0	0	0	0	0	0	0	0	0	0	0	0	0	0	0
GTAATGGAGTGTGGGTA	0	0	0	0	0	0	0	0	0	6	0	0	0	0	7	0	0	0	0	0	0	0	4	0	0	0	0	8	0	0	0	0	0	0	0	0	0	0	0	0	0	0	0	0	0	0	0	0	0
TACTATATAAGCATCAA	0	0	0	83	13	0	20	0	0	0	0	0	0	0	0	0	0	0	0	0	0	0	0	0	0	0	0	0	0	0	0	0	0	0	0	0	0	0	0	0	0	0	0	0	0	0	0	0	0
TATGTGTTTCTCTGAAA	1370	1902	1597	1269	1096	567	488	1557	905	1466	1548	439	433	210	644	672	465	345	46	218	146	111	394	173	682	463	842	349	339	309	503	479	387	384	192	383	449	244	397	361	0	0	0	0	0	0	0	0	0
TATGTGTTTCTCTGAAC	24	43	31	34	38	14	25	75	36	72	72	10	8	7	27	26	14	25	0	0	0	10	15	3	20	12	27	13	12	8	23	27	13	28	22	23	13	0	17	0	0	0	0	0	0	0	0	0	0
TCAGAAACTGAAGATTA	0	24	0	49	20	0	0	29	11	6	14	10	8	60	53	39	38	33	0	0	11	0	13	5	20	29	27	9	17	25	33	0	33	0	57	20	0	0	17	0	0	0	0	0	0	0	0	0	0
TCAGAAACTGAAGTTTA	0	8	27	78	9	29	72	15	0	9	0	0	0	0	0	0	0	0	0	0	0	0	0	0	0	0	0	0	0	0	0	0	0	0	0	0	0	0	0	0	0	0	0	0	0	0	0	0	0
TCAGAAGCTGAAGATTA	0	0	0	0	0	0	0	4	0	0	14	0	0	0	0	0	16	0	8	0	0	0	11	23	33	69	11	3	2	6	10	0	15	0	0	25	0	0	0	49	0	0	0	0	0	0	0	0	0
TCTTGCTTGACAGATGC	0	0	0	0	0	0	0	0	0	0	0	0	0	0	0	0	0	0	0	0	0	0	0	0	0	0	0	0	0	6	0	0	0	0	0	0	0	0	0	0	0	0	0	0	0	0	0	0	0
TTACAAACTTTTTTGCT	0	0	0	0	0	0	0	0	0	0	0	0	0	0	0	0	0	0	0	0	0	0	0	0	0	0	0	2	0	0	0	0	0	0	0	0	0	0	0	0	0	0	0	0	0	0	0	0	0
TTCTTACTAGTCTTGTA	19	51	49	0	76	79	16	84	27	38	0	0	28	52	47	5	12	100	0	11	6	0	15	0	20	24	13	17	10	80	62	117	111	0	0	18	52	30	13	0	0	0	0	0	0	0	0	0	0
TTGAATCCCCTCAGCTT	0	0	0	0	0	0	0	0	0	0	0	0	0	0	0	0	0	0	0	0	0	0	0	0	0	0	0	2	0	0	0	0	0	0	0	0	0	0	0	0	0	0	0	0	0	0	0	0	0
AAGCTTAAGTCCCAACT	0	0	0	0	0	0	0	0	0	0	0	0	0	0	0	0	0	0	0	0	0	0	0	6	0	0	0	0	0	0	0	0	0	0	0	0	0	0	0	0	0	0	0	0	0	0	0	0	0
ACAAGCACCTTCTTCAA	0	0	0	0	0	0	0	0	0	0	0	10	13	0	0	0	0	17	0	0	0	0	0	15	0	0	0	0	3	0	25	0	0	0	0	0	0	0	0	0	1	1	422	1	1	1	1	56	1
ACGTTCCAATCTCCATT	15	52	39	0	16	136	217	20	251	99	259	120	188	0	32	30	61	29	0	29	14	83	57	237	122	176	36	45	181	485	311	397	269	253	52	56	65	51	0	35	496	1191	457	707	3	447	470	455	39
ATGTTCCAATCTCCATT	0	0	0	0	0	0	0	0	0	0	0	0	0	0	21	11	96	103	32	26	37	86	22	200	63	203	0	0	0	0	0	0	0	0	0	0	11	0	0	0	3	3	1	3	1	1	196	89	85
CATCAGAGGAAGCCAAA	0	0	0	0	0	0	18	0	0	0	0	0	0	0	7	0	0	0	0	8	9	0	0	9	0	0	0	0	3	0	6	8	0	0	0	0	7	0	0	0	1	1	1	1	1	1	1	3	1
CTAGAGCAATTGCAGTT	0	7	0	0	0	0	0	0	0	0	0	0	0	0	0	0	0	0	0	0	0	0	0	3	0	0	0	0	0	4	0	0	0	0	0	0	0	0	0	0	0	0	0	0	0	0	0	0	0
CTGAGTTCTCTCAAACA	0	0	0	0	0	0	0	0	0	0	34	39	9	0	0	0	0	10	0	0	0	0	0	0	0	0	0	0	2	4	0	0	0	0	0	0	4	0	0	0	1	1	1	1	1	1	1	0	1
GAAGCCGACTTCTTTCG	0	0	0	0	0	0	0	0	0	0	0	0	6	0	0	0	0	0	0	0	0	0	0	6	0	0	0	0	11	0	8	0	0	0	0	0	0	0	0	0	1	1	1	1	1	173	1	0	1
GGCTCCACAATCACGGG	0	0	0	44	0	0	14	0	10	0	0	43	32	0	0	0	0	0	0	0	9	0	9	3	30	0	0	11	15	29	0	0	0	0	0	4	0	0	35	0	1	1	1	1	1	488	1	0	1
GTTTATTGTATTAGTAC	0	0	0	0	0	0	0	7	0	0	0	0	0	0	0	0	0	0	0	0	0	0	0	0	0	0	0	0	2	6	0	0	0	0	0	0	0	0	0	0	0	0	0	0	0	0	0	0	0
TATTTATCATAACACTG	0	0	0	0	0	0	0	0	0	0	0	0	0	0	0	0	0	0	0	0	0	0	0	0	0	0	0	0	4	0	0	0	0	0	0	0	0	0	0	0	0	0	0	0	0	0	0	0	0
TGAAATGAGCTGCTCCG	0	0	0	0	0	0	0	0	0	0	0	0	0	0	0	0	0	0	0	0	0	0	0	0	0	0	0	0	0	0	0	0	0	0	0	0	0	0	22	14	0	0	0	0	0	0	0	0	0
TTGCAGAAAGCACGGAG	7	13	0	19	13	0	23	29	11	28	14	35	25	41	0	0	0	0	0	0	0	0	0	0	0	0	0	14	52	31	31	12	43	0	13	4	20	71	39	21	1	1	1	1	1	790	1	31	1
AAAAAAGATGCTACCAC	15	0	0	83	18	86	66	0	0	0	0	0	0	0	0	0	0	0	0	0	0	0	0	0	0	0	0	0	0	0	0	0	0	0	0	0	0	0	0	0	0	0	0	0	0	0	0	0	0
AAAAAAGCTGCTACCAA	0	0	0	0	0	0	0	0	0	0	0	0	0	0	0	0	0	0	8	0	0	0	0	0	0	0	0	0	0	0	0	0	0	0	0	0	0	0	0	0	0	0	0	0	0	0	0	0	0
AAATGTACTATGAAATA	31	5	0	0	27	0	16	33	27	20	24	10	21	0	0	23	0	0	0	0	0	76	4	26	0	0	40	23	8	43	21	0	5	103	0	23	11	0	0	0	0	0	0	0	0	0	0	0	0
AAATGTACTGTGAAATA	0	0	6	0	0	0	0	0	0	3	0	0	0	0	3	0	0	0	0	39	0	0	0	8	0	0	0	0	0	0	0	0	0	0	0	0	0	0	0	0	0	0	0	0	0	0	0	0	0
CAAGATGGTGCTGTAGT	0	0	0	0	0	0	0	0	0	0	0	0	0	0	0	0	0	0	0	0	0	0	0	0	0	0	0	0	0	8	0	0	0	0	0	0	0	0	0	0	0	0	0	0	0	0	0	0	0
CAGCTTTCTGGTTCCGA	0	4	0	0	0	0	0	0	0	6	0	0	0	0	0	0	0	0	4	8	0	0	0	3	0	0	4	0	2	6	4	31	0	0	31	0	0	25	0	0	0	0	0	0	0	0	0	0	0
GAAACACCTGTCAGTTT	0	0	0	0	0	0	27	0	0	25	0	0	0	0	0	0	0	0	0	0	0	0	29	25	0	0	0	4	0	4	12	51	0	0	0	7	7	0	0	0	0	0	0	0	0	0	0	0	0
GTAAGATAAGTGCTTAA	0	7	16	0	0	0	27	31	8	25	0	0	34	0	8	0	21	25	8	0	34	0	0	53	16	0	29	34	10	16	0	55	0	19	0	18	0	71	0	56	0	0	0	0	0	0	0	0	0
TAGCATTTAGTATACCT	0	25	0	0	0	0	20	7	0	0	0	0	8	0	0	19	9	0	0	0	14	7	13	65	30	69	7	3	10	33	25	62	0	19	0	21	4	0	0	56	0	0	0	0	0	0	0	0	0
ACAGTGGTTATATCGTA	0	0	0	0	0	0	0	0	0	13	0	0	0	0	0	0	0	0	0	0	0	0	7	0	0	19	0	0	0	0	0	0	0	0	0	0	0	0	0	0	0	0	0	0	0	0	0	0	0
ATCACTGCTGGTGCTGA	0	22	0	0	60	57	0	27	32	41	102	0	30	0	46	23	61	38	0	11	0	59	15	0	0	62	0	0	11	21	0	19	0	0	44	0	0	0	0	0	1	1	1	1	1	301	1	146	73
CAATTTTTTATCATCTC	0	0	0	0	0	0	0	0	0	0	0	0	0	34	0	0	0	0	15	0	0	0	0	0	0	0	0	0	0	16	0	0	5	0	0	0	11	0	0	0	1	35	1	1	1	1	1	43	1
CATGAAATCAGAAATAA	0	0	0	0	0	0	0	0	0	0	0	0	0	0	6	5	12	0	0	0	0	0	0	0	0	0	0	0	0	0	0	0	0	0	0	0	0	0	0	0	0	0	0	0	0	0	0	0	0
CCATTCACAATCCCAGT	0	0	0	0	9	0	0	0	0	5	0	0	0	0	40	21	0	0	0	13	0	0	0	0	0	0	0	12	3	0	0	0	0	0	0	11	4	0	0	0	1	266	1	1	789	1	118	57	1
CTATGCGATATGGAACA	39	77	35	87	34	101	0	288	149	172	75	59	93	26	53	42	38	71	21	134	46	0	18	14	26	14	70	85	48	54	87	117	10	0	0	81	41	66	60	0	229	1421	1253	1	2590	1064	363	742	859
GACGCAAAACCTTTACT	165	295	372	452	285	402	219	471	211	258	358	136	141	90	393	383	228	304	53	173	69	93	316	138	102	274	121	167	67	111	62	125	68	0	205	124	139	295	168	146	820	830	2475	791	973	203	553	1165	1143
GATACACAAGAGTGGAA	12	28	39	122	43	65	14	27	38	17	10	39	0	0	46	62	33	6	13	18	0	55	7	0	0	0	7	6	0	0	8	0	0	0	0	4	4	0	22	0	1	1	408	1	1	156	1	75	1
GCAAGCATCACAGCTTC	77	78	53	194	101	230	185	106	137	117	147	35	120	116	102	141	82	27	0	26	57	28	68	26	175	55	47	63	79	39	37	82	53	0	52	27	26	0	0	0	4	794	744	1	826	1	238	664	890
TAACTGAATGAGACCAC	0	8	0	122	9	0	16	7	0	0	0	0	0	0	0	0	0	0	0	0	0	0	0	0	0	0	0	0	0	0	0	0	0	0	0	0	0	15	0	0	1	1	1	1	1	1	1	36	91
TCAGAGGAACTCTCCTG	571	632	682	340	358	704	420	668	379	551	719	502	471	888	971	822	918	877	280	281	312	280	719	508	642	711	748	1038	612	870	910	1005	834	459	494	658	571	772	859	1070	6011	8083	6691	4038	8171	3639	5404	9804	8946
TCAGAGGAGCTCTCCTG	1506	1652	1630	1264	1387	1759	1066	2608	1515	2379	1998	797	699	524	1378	1034	845	896	156	244	275	83	500	232	566	384	691	513	415	313	261	300	279	216	83	217	237	198	375	473	16423	25340	18649	13234	23773	13982	5495	9818	10275
TGAGCCAAAGGGACATT	0	0	0	0	31	0	0	0	0	0	0	0	0	0	15	11	59	6	0	24	23	0	13	8	69	52	0	17	16	16	0	0	0	0	0	0	0	0	0	0	225	330	1	1	1	1	1	129	204
TGATGTGTGGTCTACAA	0	0	0	0	0	0	0	18	0	0	0	0	0	0	0	0	0	0	0	0	0	0	0	0	0	0	0	0	0	0	0	0	0	0	0	0	0	0	0	0	1	1	1	1	1	1	1	16	120
TTTACATTCTATTATGT	29	14	0	0	0	0	0	11	0	3	0	0	0	0	24	14	77	11	0	0	0	0	0	0	0	0	0	0	0	0	0	0	0	0	0	0	0	0	0	0	196	1	1	1	1	1	1	21	1
TTTCCCTACATTCTATT	0	0	0	0	7	0	0	0	0	0	0	0	0	0	24	0	0	0	6	0	0	0	0	3	13	12	0	0	0	0	0	0	0	0	0	0	0	0	0	0	1	1	1	1	1	1	1	44	89
GAGTTTCTACTGACCAT	0	12	0	0	0	0	0	0	0	0	0	0	17	0	0	0	0	0	0	0	0	0	0	0	0	0	0	0	0	19	0	0	0	0	0	0	0	0	0	0	0	0	0	0	0	0	0	0	0
GTACTCAGGGATGTTGC	0	0	6	10	0	0	0	0	0	0	0	0	0	0	0	0	0	0	0	0	0	0	7	0	0	0	50	0	0	0	0	0	0	0	0	0	0	0	0	0	1	1	1	1	1	133	1	16	1
TTTCGAGATGCAAGATG	0	0	21	107	27	14	20	18	10	8	17	14	28	0	0	0	14	23	0	0	6	7	7	0	0	0	65	28	12	35	0	62	0	0	79	7	35	0	0	0	1	1	1	311	1	1	246	58	56
CAGGAGCCTGTCCTCCC	0	0	0	0	0	0	0	0	0	5	0	0	0	0	0	0	0	4	0	0	0	0	0	0	0	0	0	0	0	0	0	12	0	0	0	0	0	0	0	0	0	0	0	0	0	0	0	0	0
TTGAATCCTATGGGGTT	0	0	0	0	0	0	0	0	0	0	0	0	0	0	4	0	0	0	0	0	0	0	0	0	0	0	18	0	0	0	0	0	0	0	0	0	0	0	0	0	0	0	0	0	0	0	0	0	0
ATCAAATAAATTTCAGA	261	353	210	58	74	0	84	33	59	96	201	67	55	210	120	145	99	146	69	102	123	124	49	12	76	50	339	200	123	27	37	0	50	187	31	86	22	86	82	97	1676	1169	334	770	580	416	386	558	525
ATGGTGCTTTGAAAAGA	0	8	0	0	0	0	0	0	0	0	0	0	0	0	10	0	0	8	0	0	0	0	0	0	0	0	0	15	0	0	0	0	0	0	0	0	0	0	0	0	0	0	0	0	0	0	0	0	0
CCTATATTCAACAACTA	0	0	0	0	0	0	0	0	0	0	0	0	0	0	0	0	0	0	0	0	0	0	0	0	0	0	0	0	0	8	0	0	0	0	0	0	0	0	0	0	0	0	0	0	0	0	0	0	0
GCTGCTAATGACAGAGC	0	0	0	34	22	29	0	0	8	9	0	0	0	26	3	23	0	0	0	0	11	0	4	0	0	0	13	0	5	0	0	0	0	0	0	4	4	0	0	0	1	1	1	1	1	1	1	17	1
GGGAAGCAATATGCTCT	0	0	0	0	0	0	0	0	0	0	0	0	0	37	17	0	0	0	0	0	0	0	0	0	0	0	0	0	0	0	0	0	0	0	0	14	0	0	0	0	0	0	0	0	0	0	0	0	0
TTGATCTGTGCTCCCTT	0	0	0	0	0	0	0	0	0	0	0	0	0	0	0	0	0	0	0	0	0	0	0	0	0	0	11	0	0	0	0	0	0	0	0	0	0	0	0	0	0	0	0	0	0	0	0	0	0
ACTCTTCCAGTTCTTCC	0	0	0	0	0	0	0	0	0	0	0	0	0	0	0	0	0	0	0	0	0	0	0	0	0	0	0	0	0	10	0	0	0	0	0	0	0	0	0	0	0	0	0	0	0	0	0	0	0
GAAGATGGATCAGGCAC	0	0	0	0	0	0	0	0	6	0	0	14	19	0	0	4	0	0	0	5	0	0	0	5	0	0	0	0	0	0	8	0	28	0	0	0	0	0	0	0	0	0	0	0	0	0	0	0	0
AAAAATGCACTTTGTAG	0	14	0	131	4	0	16	0	0	8	0	65	4	11	0	21	0	0	29	5	0	45	27	8	0	0	0	36	14	0	4	55	0	0	48	48	35	56	73	0	1	183	1	1	233	1	1	80	1
AATGCTTATGTTGTGTA	317	244	271	520	484	115	192	513	360	504	337	1279	868	273	416	379	361	368	463	499	710	335	341	203	412	522	236	381	455	157	114	113	412	122	385	525	554	279	531	160	1322	2497	1088	2935	4393	4703	1678	2104	2953
ATACTTGAAGGCCTAAA	0	0	0	0	0	0	0	0	0	0	0	0	0	0	0	0	0	0	0	0	0	0	0	0	0	0	0	0	0	10	0	0	0	0	0	0	0	0	0	0	0	0	0	0	0	0	0	0	0
GATGATGTCTCAAGGAA	0	0	0	0	0	0	0	0	0	0	0	0	0	0	0	23	0	0	0	0	0	0	0	0	0	0	0	0	0	0	6	0	0	0	0	0	0	0	0	0	0	0	0	0	0	0	0	0	0
GCAAGGCCTTTTGGCTG	0	0	0	0	0	0	0	0	0	0	0	0	23	0	0	0	0	0	0	13	0	0	0	14	0	12	0	0	4	0	0	0	0	0	0	0	0	0	0	0	1	1	1	125	419	83	1	17	95
GGTTCACTCGTTCGTCA	0	0	0	0	0	0	0	18	32	6	34	24	11	0	0	0	5	19	0	0	0	0	0	14	0	0	0	0	20	0	0	0	0	0	0	30	22	0	0	0	0	0	0	0	0	0	0	0	0
TATTCCCGCCCAAAAAT	0	8	0	0	0	0	0	0	0	6	0	0	0	0	6	7	7	15	0	0	0	0	5	0	0	0	4	4	0	0	0	0	0	0	0	0	4	30	0	0	1	1	1	248	1	1	150	83	111
TATTTTTGTTTAAAAGA	0	19	0	29	0	0	0	31	23	49	0	53	13	0	0	0	19	0	4	13	0	0	11	0	0	0	4	14	13	0	0	0	0	0	22	0	7	0	0	0	75	90	1	142	1	201	1	15	18
TATTTTTGTTTCATTTT	0	0	0	0	0	0	0	0	0	0	0	0	0	19	10	5	31	0	0	26	0	0	0	0	0	0	0	0	0	4	0	0	20	0	35	13	26	0	35	0	1	1	1	1	1	1	196	125	194
TTTCTCCAGGTCCTCCA	0	0	0	0	0	0	0	0	0	0	0	0	0	0	0	0	0	0	0	0	0	0	0	0	0	0	0	0	4	0	0	0	0	0	0	0	0	0	0	0	0	0	0	0	0	0	0	0	0
AAGAGGATTGCAAATTT	230	195	201	170	157	101	77	184	114	218	375	87	158	277	409	337	300	283	21	108	52	249	86	235	138	79	188	186	380	58	83	86	126	0	205	50	24	76	138	111	1791	1894	1436	401	481	143	156	1056	713
ACTACAGAAGGGAAAAA	7	98	31	44	49	0	0	0	0	27	34	0	0	34	45	95	0	29	8	0	0	0	0	28	0	0	105	11	100	4	15	0	0	0	0	0	33	0	0	0	89	1	280	197	13	1	211	231	71
CATTGGAGAAAACCAAA	0	0	0	0	0	0	0	0	0	5	0	0	0	0	0	0	0	0	0	0	0	0	0	0	0	0	0	0	0	0	0	0	0	0	0	0	0	0	0	0	0	0	0	0	0	0	0	0	0
CTCCTGGATCTCCTCGA	10	8	0	0	0	0	0	0	0	0	0	0	0	0	0	0	0	0	0	0	0	0	0	0	0	0	0	0	0	0	0	0	0	0	0	0	0	0	0	0	0	0	0	0	0	0	0	0	0
GAGACTTTCATTGAGGA	0	0	0	0	0	0	0	0	0	0	0	0	0	0	21	0	0	0	0	0	0	0	0	0	0	0	0	0	0	0	0	0	0	0	0	0	0	0	0	0	1	1	217	1	1	1	5	22	1
GATATTTCGCCCAGGAA	0	0	0	0	0	0	0	0	0	0	0	0	0	0	14	7	0	6	0	0	0	0	0	0	0	0	0	0	0	0	0	0	0	0	0	0	0	0	0	0	0	0	0	0	0	0	0	0	0
GCAAATCTACTCCGATC	0	6	0	0	11	0	0	0	0	0	0	0	0	0	0	0	0	0	6	0	9	0	0	0	0	0	0	0	13	0	0	0	0	0	0	0	0	0	0	0	1	1	1	1	1	1	1	62	1
GCAAGATTGGACCGAGT	0	0	0	0	0	0	0	0	0	0	0	26	0	0	0	0	0	0	0	0	0	0	0	11	0	0	0	0	0	0	0	0	0	0	0	0	0	0	0	0	0	0	0	0	0	0	0	0	0
GGTTGCACTTGCTATTC	0	0	0	0	0	0	0	0	0	0	0	0	0	0	15	9	0	0	0	0	0	0	0	0	0	0	0	0	0	0	0	0	0	0	0	0	0	0	0	0	0	0	0	0	0	0	0	0	0
AATATGAATGAATATTT	0	0	0	0	0	0	0	18	0	0	0	0	0	19	0	4	0	0	0	0	0	0	0	0	0	0	0	0	0	0	0	0	0	0	0	0	0	0	0	0	0	0	0	0	0	0	0	0	0
AATGTCATTCTTTATTG	0	5	0	0	0	0	0	0	0	0	0	0	4	0	0	0	0	0	0	0	0	0	0	0	0	0	0	0	3	0	0	0	0	0	0	0	0	0	0	0	0	0	0	0	0	0	0	0	0
ATAAATTCAAAATGCAT	0	0	0	0	0	0	0	0	0	0	0	0	0	0	0	0	0	11	11	34	0	7	0	0	0	0	0	0	0	0	0	0	0	0	0	0	0	0	0	0	0	0	0	0	0	0	0	0	0
GATAAAGGAAAACTGGT	0	0	0	0	0	0	0	0	0	0	0	0	0	0	0	0	0	0	0	0	0	0	0	0	0	0	0	0	3	0	0	0	0	0	0	0	0	0	0	0	0	0	0	0	0	0	0	0	0
TATAGATGAGATGAGAA	10	40	70	34	27	129	20	20	30	25	17	45	47	45	33	32	19	15	48	29	43	90	20	17	0	43	43	52	48	10	6	55	68	0	0	16	17	86	0	14	480	346	449	363	1	1	1	242	129
TTATTTTTATACTCTCT	0	0	12	0	0	0	0	9	0	0	0	0	0	0	8	4	7	0	0	0	0	0	0	0	0	0	9	2	2	0	0	0	0	0	0	0	0	0	0	0	1	222	1	283	1	1	1	58	138
AAGAGTGTGGGTAGTGC	0	0	0	0	0	0	0	0	0	8	0	0	0	0	0	0	0	0	0	0	0	0	0	0	0	0	0	0	0	0	0	0	0	0	0	0	0	0	0	0	0	0	0	0	0	0	0	0	0
AAGATACCCACATACTG	0	0	0	0	0	0	0	0	0	0	0	0	0	0	0	0	0	0	0	0	0	0	0	0	0	0	0	0	0	0	0	12	20	0	0	0	0	0	0	0	0	0	0	0	0	0	0	0	0
AGCCACCGGATCCGTGA	0	0	0	0	0	0	0	0	8	0	0	0	0	0	0	0	0	0	0	0	0	0	0	8	0	0	0	0	0	0	0	0	0	0	0	0	0	0	0	0	0	0	0	0	0	0	0	0	0
AGTGGCAAAGAATGGAG	0	0	0	0	0	0	20	0	4	0	0	0	6	0	0	0	0	0	0	0	0	0	0	3	0	48	0	0	0	0	0	35	0	0	0	0	0	0	0	0	1	1	1	1	1	1	1	10	1
CAAGGACTCTCGGCCCA	0	0	0	0	4	0	0	4	0	5	0	0	0	0	8	0	0	0	0	0	0	0	0	0	0	12	0	11	0	0	6	0	0	0	0	7	0	0	0	0	0	0	0	0	0	0	0	0	0
CACCTCCAGTGTTTGAT	0	0	0	0	0	0	0	0	0	0	0	0	0	0	17	0	0	11	0	0	0	0	0	0	0	0	0	0	0	0	0	0	0	0	0	0	0	0	0	0	0	0	0	0	0	0	0	0	0
CTCACACCCCTCATAGT	0	0	0	0	0	0	0	0	0	0	0	0	11	0	0	0	0	0	0	0	0	0	0	0	0	0	0	0	0	0	0	0	0	0	0	0	0	46	0	0	0	0	0	0	0	0	0	0	0
GAAGGCCTTGCTAAACC	0	0	0	0	0	0	0	0	13	0	0	0	0	0	0	0	0	29	0	0	0	14	0	19	0	0	0	2	0	0	12	0	20	0	0	0	0	0	0	0	0	0	0	0	0	0	0	0	0
GACTTGCCTTCCGTCTT	0	0	0	0	0	0	0	4	0	0	0	6	15	0	0	0	0	0	0	0	0	0	0	5	0	0	0	0	0	0	0	0	0	0	0	0	0	0	0	0	0	0	0	0	0	0	0	0	0
GGGATTCTTGTTTGTTT	0	0	0	0	0	0	0	73	0	6	0	0	0	0	0	0	0	0	4	0	0	0	0	5	0	0	0	0	8	0	0	0	0	0	0	4	0	0	0	0	0	0	0	0	0	0	0	0	0
GTGGTATCCTTTTCAAG	121	66	23	335	27	280	294	62	198	138	184	474	439	169	103	95	42	119	59	63	94	207	64	446	115	117	119	227	171	223	215	132	40	225	389	86	154	168	95	243	144	226	197	472	1	650	69	215	205
TAACAATTGCAATTCCA	0	0	0	0	0	0	0	0	0	0	24	0	0	0	0	0	0	0	0	0	0	0	0	0	0	0	0	11	0	0	0	0	0	0	0	0	0	0	0	0	0	0	0	0	0	0	0	0	0
TACTTACAACAAGGAGA	0	0	0	0	0	0	0	0	8	0	0	10	19	0	11	9	0	0	0	0	0	0	5	8	0	26	0	5	0	14	10	0	10	0	39	4	0	0	0	0	1	1	1	1	1	1	1	14	1
TATGGTATTGCAGTTGC	0	0	0	0	0	0	0	0	10	0	0	0	0	0	0	0	0	0	0	0	0	0	0	0	0	0	0	0	0	0	0	0	0	0	0	0	0	0	0	0	0	0	0	0	0	0	0	0	0
AAAATAGCATTTCCAGA	0	0	0	0	0	0	0	0	0	0	0	0	0	0	0	0	0	0	0	0	0	0	0	0	0	0	0	8	0	0	0	0	0	0	0	0	0	0	0	0	0	0	0	0	0	0	0	0	0
AAAGGGAAAATAGAAAT	0	0	0	0	0	0	0	0	0	0	0	0	0	26	7	9	0	0	0	21	0	0	0	0	0	0	0	0	0	0	0	0	0	0	0	5	0	0	0	0	1	1	1	1	1	1	1	0	1
AGGCTCTCGGAGGGGAC	0	0	0	0	0	0	0	0	0	0	0	0	0	0	0	11	0	0	0	0	0	0	0	0	0	0	0	0	0	0	0	0	0	0	0	0	0	0	0	0	0	0	0	0	0	0	0	0	0
AGGTGTTCCTCCAAGCC	0	0	0	0	0	0	0	0	0	0	44	0	0	0	0	0	0	0	0	0	0	0	0	0	0	0	0	0	2	0	0	0	0	0	0	0	0	0	0	0	0	0	0	0	0	0	0	0	0
GATAAGGGAGAACTTGT	0	0	0	0	0	0	0	0	0	0	0	0	0	0	3	0	0	0	0	0	0	0	0	0	0	0	0	0	0	0	0	0	0	0	0	0	0	0	0	0	0	0	0	0	0	0	0	0	0
GCACTAGCTGGTTCAAC	0	0	0	0	0	0	0	0	0	0	0	0	0	75	66	64	40	96	38	13	40	31	111	33	79	81	0	0	0	0	0	0	0	0	0	0	0	0	0	21	1	1	1	1	1	1	1	272	495
TCAAAAAGGATTCATTC	22	42	29	0	11	0	11	27	11	14	0	20	28	30	14	0	14	31	0	13	9	14	44	39	13	52	43	52	44	0	4	51	0	0	0	25	65	0	0	0	241	253	326	205	421	1	147	107	59
TCGGAAACATTAGTATT	0	0	6	0	0	0	0	0	0	17	0	0	0	0	10	9	0	0	0	0	0	0	0	8	0	0	0	16	7	0	27	0	0	37	66	9	9	0	0	0	174	1	1	1	1	1	1	30	73
ATGATGGGTGCAGATTA	0	0	0	63	0	0	0	0	0	0	0	0	11	0	0	11	0	0	0	0	0	0	0	3	0	0	0	2	0	0	0	0	0	0	0	0	0	0	0	0	1	1	1	1	1	1	1	0	1
GACTAGTAATGTCAGGT	75	20	6	0	0	0	56	9	34	63	10	0	27	49	47	35	59	40	36	18	40	31	9	8	0	36	45	30	23	0	0	0	10	0	0	9	20	0	0	0	1	1	1	1	1	1	177	109	193
ACCTGCATTTTGATTGA	0	8	0	0	0	0	0	0	0	3	0	0	0	0	0	0	0	0	17	0	0	0	22	11	0	14	14	0	0	0	0	0	0	0	0	0	0	0	0	0	1	1	1	1	1	1	1	22	1
GGATTCCTCAATTTTTT	0	0	0	0	0	0	36	0	8	0	0	0	25	0	33	0	0	0	40	0	0	0	0	8	0	0	0	0	3	0	0	0	0	0	35	4	0	0	0	0	0	0	0	0	0	0	0	0	0
AAACTTTAAGTTCCTGT	0	0	0	0	0	0	0	0	0	0	0	8	0	0	0	0	0	0	0	0	0	0	0	0	0	0	0	0	0	0	0	0	0	0	0	0	0	0	0	0	0	0	0	0	0	0	0	0	0
ACCTGCTTGCATAAAGA	0	6	0	68	0	0	0	0	0	6	0	0	0	0	10	9	0	15	11	0	0	0	0	0	0	0	0	2	4	0	0	0	0	0	0	9	0	0	0	0	0	0	0	0	0	0	0	0	0
ATTGGTCTAGTGCTCCT	0	2	0	0	0	0	0	0	0	0	0	0	0	0	28	0	0	0	0	0	0	0	0	0	0	0	0	0	0	4	0	0	0	0	0	0	0	0	43	0	0	0	0	0	0	0	0	0	0
CCATTGTCCCCAACCAC	0	28	0	15	0	0	11	13	40	17	7	31	40	0	3	0	0	0	0	0	0	0	0	0	0	0	0	24	10	4	0	0	0	0	0	4	0	0	0	0	0	0	0	0	0	0	0	0	0
CTAAGGACTTGTGGATC	0	0	0	0	0	0	0	0	0	0	0	0	0	0	0	0	0	8	0	0	0	0	0	0	0	0	0	0	0	0	0	0	0	0	0	4	0	0	0	0	0	0	0	0	0	0	0	0	0
CTATTTGGCGCACCTTG	0	0	0	24	40	122	23	4	6	3	0	0	0	0	8	0	0	0	0	0	0	0	38	15	0	0	23	4	6	0	4	0	0	0	0	0	0	0	0	0	0	0	0	0	0	0	0	0	0
CTCAGGTTTTCGAAGGG	0	20	0	0	0	0	7	22	8	19	10	0	0	67	4	39	21	0	0	0	0	0	5	0	0	0	0	22	18	4	0	0	10	28	26	0	0	0	30	0	0	0	0	0	0	0	0	0	0
CTGCTAGAAAGTTAGAA	484	778	641	831	542	359	420	728	646	553	661	1025	927	517	300	438	401	389	240	205	180	111	424	147	491	320	375	579	386	402	269	436	317	253	184	357	412	340	363	799	0	0	0	0	0	0	0	0	0
CTGTGGGTACAAAACTT	5	0	8	0	0	0	0	20	29	0	0	0	0	30	8	5	0	0	4	0	0	38	0	0	0	0	0	3	0	0	14	0	0	0	0	14	0	0	0	0	0	0	0	0	0	0	0	0	0
GAACAAGATTGGTCTTG	0	0	0	53	22	22	18	0	0	0	0	31	0	0	0	0	0	21	0	0	0	0	0	3	0	17	0	2	0	0	0	0	0	0	0	0	0	0	0	0	0	0	0	0	0	0	0	0	0
GAACCACAAGTCTATCA	0	0	0	0	0	0	23	0	0	0	0	16	0	0	0	0	0	0	0	0	0	0	0	0	0	0	0	0	0	0	0	0	0	0	0	0	0	0	0	0	0	0	0	0	0	0	0	0	0
GATCTTGCAAGACCACC	0	0	0	0	0	0	0	0	19	13	0	18	0	0	0	0	0	0	0	0	0	0	0	0	0	0	22	0	0	4	0	0	0	0	0	0	9	61	0	0	0	0	0	0	0	0	0	0	0
GATGTTCCATTTCCACT	0	0	0	0	0	0	0	0	0	0	0	0	0	0	0	0	0	0	0	0	0	0	0	0	30	0	0	5	0	0	0	0	0	0	0	0	0	15	0	0	0	0	0	0	0	0	0	0	0
GCAATGAATGATATCCG	0	0	0	0	0	0	25	0	17	0	0	14	0	0	0	0	0	0	0	0	0	0	0	0	0	0	0	0	9	0	0	0	0	0	0	4	4	0	0	0	0	0	0	0	0	0	0	0	0
GCTCAAATATTGAAGGA	0	25	0	0	0	0	5	0	0	11	0	0	15	0	0	0	0	0	0	0	0	0	0	0	0	0	0	5	14	0	0	0	0	0	0	0	0	0	0	0	0	0	0	0	0	0	0	0	0
GCTGACCCACACAAGAA	0	11	0	0	0	0	0	29	0	0	0	0	0	0	0	0	0	0	0	0	0	0	0	0	0	0	0	0	2	0	0	0	0	0	0	0	0	0	0	0	0	0	0	0	0	0	0	0	0
GCTTCCCTTGCTACTGG	0	0	29	0	0	0	0	0	0	0	17	4	0	0	0	0	0	0	0	0	0	0	0	6	0	0	0	0	0	0	0	0	0	0	0	0	0	0	0	0	0	0	0	0	0	0	0	0	0
GGATGTTCTATTTGATT	0	0	0	0	0	0	0	0	0	0	0	0	0	0	0	0	0	0	0	0	0	0	0	0	0	0	0	0	0	0	0	0	0	0	0	9	0	0	0	0	0	0	0	0	0	0	0	0	0
GGGGGAGTGTGTTTGCT	22	0	0	0	0	0	0	0	0	0	0	0	0	0	0	0	0	10	0	0	0	0	0	0	0	0	0	0	0	0	0	0	0	0	0	0	0	0	0	0	0	0	0	0	0	0	0	0	0
GTAAAGCTCCAAATAAT	0	12	0	0	54	0	0	0	0	16	34	0	0	0	4	0	0	0	6	13	0	10	0	0	0	0	0	0	0	0	0	0	0	0	0	0	11	0	0	0	0	0	0	0	0	0	0	0	0
GTATAGTGAATGGGATT	0	5	18	68	0	0	0	0	0	0	0	0	0	0	0	0	0	0	0	0	0	0	0	0	0	0	0	0	0	0	0	0	0	0	0	9	0	0	0	0	0	0	0	0	0	0	0	0	0
GTATCAGAATTAGATCA	0	0	0	0	0	0	0	0	0	0	0	0	0	0	0	0	0	0	0	0	0	0	0	0	0	0	0	18	0	0	0	0	0	0	0	0	0	0	0	0	0	0	0	0	0	0	0	0	0
GTCAACATCAAATACAG	0	0	0	0	0	0	18	0	11	5	0	0	0	0	0	0	7	4	0	0	0	0	0	0	0	0	0	0	0	0	0	0	35	0	0	0	0	0	0	0	0	0	0	0	0	0	0	0	0
TAGTATATACTGAGCCT	0	0	0	0	0	0	0	0	15	0	0	0	0	0	0	0	0	0	4	0	0	0	4	0	0	0	0	0	0	0	0	0	0	0	0	0	0	0	0	0	0	0	0	0	0	0	0	0	0
TCAGAGCAACTGTGAAG	0	12	0	0	0	0	0	27	4	0	0	0	9	0	0	18	5	0	0	0	0	0	0	0	0	0	0	8	8	0	12	0	0	0	0	4	0	0	0	0	0	0	0	0	0	0	0	0	0
TGAAATATCTCTCTTCT	0	0	25	0	0	0	0	0	0	0	0	0	0	0	0	0	0	0	0	0	0	0	0	6	0	0	0	5	0	0	0	0	0	0	0	0	0	0	0	0	0	0	0	0	0	0	0	0	0
TGGACTAACACAACTTA	0	4	0	0	0	0	0	0	0	5	0	0	0	0	0	0	0	0	0	0	0	0	0	0	0	0	0	4	0	0	0	0	0	0	0	0	0	0	0	0	0	0	0	0	0	0	0	0	0
TTCCCAAGGAAGCATAC	39	77	8	58	92	0	50	91	51	88	170	85	72	71	46	35	49	44	6	29	0	0	16	25	53	50	13	19	55	14	0	43	0	206	13	18	13	0	0	0	0	0	0	0	0	0	0	0	0
TTTAATGAGGTGGATTC	0	0	0	0	0	0	0	0	0	0	0	0	9	0	0	0	0	0	4	0	0	0	0	0	0	0	0	0	0	0	0	0	0	0	0	0	0	0	0	0	0	0	0	0	0	0	0	0	0
ACACATCCTCTGATTTG	0	8	0	0	0	0	0	0	0	0	0	0	0	0	0	0	0	0	0	0	0	0	0	9	0	0	0	0	0	0	0	0	0	0	0	0	0	0	0	0	0	0	0	0	0	0	0	0	0
ACGGTGGAGATGCACGC	0	0	0	0	9	0	0	0	0	0	0	0	0	0	0	0	0	0	0	0	0	0	0	0	0	0	0	0	0	0	0	0	0	0	0	0	0	0	0	0	0	0	0	0	0	0	0	0	0
ATCGTACTCTGTCAAGG	0	0	0	0	0	0	0	0	0	0	0	0	0	0	0	0	0	0	0	0	0	0	0	0	0	0	0	0	0	0	0	0	13	0	0	0	0	0	0	0	0	0	0	0	0	0	0	0	0
GATGGCGGATTGTATGA	10	12	31	0	0	72	20	51	6	27	0	28	78	60	18	18	21	11	6	60	9	41	0	29	0	0	5	23	51	31	25	0	55	0	22	20	9	96	52	28	144	338	1	1	1	780	1	112	1
GCTACGACAATCTTTTC	0	0	0	0	0	0	0	0	0	0	0	0	0	0	8	0	0	0	0	0	0	0	0	0	0	0	0	0	0	0	0	0	0	0	0	0	0	0	0	0	0	0	0	0	0	0	0	0	0
ACAATGATACGATCCGA	0	0	0	0	22	0	0	0	8	0	0	10	0	0	13	26	0	25	4	0	0	10	18	0	20	0	0	0	0	0	0	0	0	0	0	4	0	0	0	0	233	1	223	1	1	333	1	35	1
ATATTTCCTCTTCCTCA	0	0	0	0	0	0	0	0	0	3	0	0	0	0	0	0	0	0	0	0	0	0	0	0	0	0	0	0	0	0	0	0	0	0	0	0	0	0	0	0	0	0	0	0	0	0	0	0	0
ATTGTGAGGTAAATGAG	0	12	0	0	0	0	0	0	0	6	0	0	0	0	25	0	82	11	0	39	14	31	0	20	20	0	0	0	0	0	15	0	0	0	0	0	0	0	35	0	1	137	1	307	1	116	1	22	1
CATTATTTATTTTTAGG	34	57	39	34	47	29	0	15	19	50	20	12	13	41	21	71	33	59	0	8	14	0	68	0	0	0	47	24	23	14	10	35	20	0	0	30	37	41	17	49	133	731	7	217	1	193	158	253	1
CCAATATATGTTGGATA	0	0	0	0	0	0	0	0	0	0	0	0	0	0	0	0	0	0	0	0	0	0	0	0	0	0	0	0	9	0	0	0	0	0	0	0	0	0	0	0	0	0	0	0	0	0	0	0	0
GAGAAGGATGGATTTTC	0	0	0	0	0	0	0	0	0	0	0	0	0	0	0	0	0	0	0	0	0	0	5	0	0	0	0	0	0	0	0	0	0	0	0	0	0	0	0	0	0	0	0	0	0	0	0	0	0
GCTTTCCAATCATAGAG	0	0	0	0	0	0	0	0	0	0	0	0	0	0	0	0	0	0	17	0	0	41	0	0	0	0	4	0	0	0	0	0	0	0	0	5	0	0	0	0	1	1	1	1	1	1	1	5	1
GGGCTTGATCGAAGGTG	0	25	0	0	0	0	0	0	0	5	0	8	11	19	35	14	0	57	15	26	0	0	4	0	0	0	5	14	16	0	10	0	0	0	0	4	17	0	0	0	1	327	1	1	1	117	1	83	1
GTGGGTATGCCGAATTC	0	7	0	0	0	0	0	0	4	16	0	0	0	0	10	0	0	0	0	0	14	0	0	0	0	0	0	0	3	0	0	0	0	0	0	0	0	0	0	0	177	1	249	1	1	1	1	38	1
TCTCCCATTATACTGAT	0	0	0	0	0	0	0	0	0	14	0	0	0	0	0	0	0	0	0	0	0	0	0	0	0	0	0	0	0	0	0	0	5	0	0	0	0	0	0	0	1	1	1	1	1	1	1	0	1
TTTGATCGGAAAGGTTC	0	5	0	0	0	0	0	0	0	0	0	24	15	0	0	0	0	0	4	0	0	0	0	0	0	0	0	0	8	0	0	0	0	0	0	0	0	0	0	0	0	0	0	0	0	0	0	0	0
TTTTTGTATTTACTATT	1123	1411	1083	875	952	941	355	1048	804	1197	1040	580	705	730	1657	1595	791	948	786	1042	455	636	1145	525	978	1061	786	705	599	350	545	620	603	281	354	666	755	681	436	737	5040	9342	4932	3095	5547	4655	1790	6056	8244
ATACTTGTTCCCTCATT	0	0	0	39	0	0	0	0	0	0	0	0	0	0	0	0	0	0	0	0	0	0	0	0	0	0	0	0	0	0	0	0	0	0	0	0	0	0	0	0	1	1	1	1	1	1	1	12	1
CTATCAGCTATGGACTC	0	0	0	0	0	0	0	0	0	0	0	0	0	0	0	0	0	0	11	50	17	0	0	9	7	0	0	0	0	0	0	43	0	0	0	0	0	0	0	0	1	1	1	1	1	1	1	11	1
CTCTGGAGAAGACTAAA	0	0	0	0	0	0	0	0	0	0	0	0	0	0	0	0	0	0	0	0	0	0	0	0	0	0	0	5	0	0	0	0	0	0	0	0	0	0	0	0	0	0	0	0	0	0	0	0	0
GGCTCTATTTACACCGT	0	0	0	0	0	0	0	0	0	0	0	0	0	0	0	0	0	0	0	0	0	0	0	0	0	0	0	0	0	0	0	0	0	0	0	0	4	0	0	0	0	0	0	0	0	0	0	0	0
TTCCCGGAAATTTGTAC	0	0	0	0	0	0	0	0	0	0	0	0	0	0	0	0	0	0	0	0	0	0	4	0	0	0	0	0	0	0	0	0	0	0	0	0	0	0	0	0	0	0	0	0	0	0	0	0	0
TTTTATTCTTCTTGTTG	0	0	0	19	0	0	0	0	0	0	0	0	0	0	0	4	0	0	0	0	0	10	0	0	0	0	5	0	0	0	0	0	0	0	0	0	17	0	0	0	0	0	0	0	0	0	0	0	0
CTTACATACCCTTTAAT	0	0	0	44	0	57	5	24	17	20	68	0	17	0	0	0	0	0	0	0	0	0	0	15	0	0	34	0	19	41	17	51	33	0	0	0	7	0	0	0	56	1	1	1	1	1	1	16	1
GCTGGGAATCAGATTCT	0	0	0	0	0	0	0	0	0	5	0	0	0	0	0	0	0	0	0	0	0	0	0	0	0	0	0	0	0	0	0	0	0	0	0	0	0	0	0	0	0	0	0	0	0	0	0	0	0
CTATATTGGATCTTATT	0	8	12	0	0	0	0	0	11	27	0	41	6	0	0	14	0	10	0	0	0	0	0	22	0	0	0	5	0	8	0	0	53	0	0	9	0	0	0	0	1	1	1	1	1	1	1	47	53
GAGATATTACTCATTCC	0	0	0	0	0	0	27	0	0	0	0	12	0	0	0	11	31	4	0	0	0	0	0	17	0	0	0	0	6	0	0	0	0	0	0	0	0	0	0	0	1	1	1	1	1	1	1	0	1
GATTAGTGACAATGACC	0	0	0	0	0	0	0	7	0	0	24	0	0	0	0	0	0	0	0	0	0	0	0	0	0	0	0	0	0	0	0	0	0	0	0	0	0	0	0	0	0	0	0	0	0	0	0	0	0
GCGCAATCAGGGTCTGG	0	0	0	0	0	0	0	0	0	0	0	0	0	0	0	0	0	0	0	0	0	0	0	0	0	0	0	0	0	16	0	0	0	0	0	0	0	0	0	0	1	1	1	1	1	1	1	5	1
ATACGCGCTGTACCTCC	0	0	0	0	0	0	0	0	0	0	0	0	28	0	0	0	0	0	0	0	0	0	0	0	0	0	0	0	8	0	0	0	0	0	0	0	0	0	0	0	0	0	0	0	0	0	0	0	0
GTCTTAAATGTCCCTAA	0	0	0	0	0	0	23	0	0	0	7	0	13	0	0	0	0	0	0	0	0	0	0	0	0	0	0	0	0	0	0	0	0	0	0	0	0	0	0	0	0	0	0	0	0	0	0	0	0
CACAGCAGCTCCTGTGG	0	0	0	0	0	0	0	0	0	0	0	0	0	0	0	0	0	0	0	0	0	0	0	0	0	0	0	0	0	0	0	0	0	0	0	0	9	0	0	0	0	0	0	0	0	0	0	0	0
GAACTCTGTTTTGCTAA	0	0	0	0	0	0	0	0	0	0	0	0	0	0	0	0	0	0	0	0	0	0	0	0	0	0	0	0	8	0	0	0	0	0	0	0	0	0	0	0	1	1	1	1	212	1	1	0	1
AAGCTTACGGTCAAGAA	0	0	0	0	0	0	16	0	0	0	0	0	0	0	6	0	12	0	8	0	6	0	0	0	0	0	0	0	0	0	0	0	0	0	0	0	0	0	0	0	0	0	0	0	0	0	0	0	0
AGTTTGAACGTAACCGG	0	8	0	0	25	0	0	0	0	8	0	4	0	26	0	11	0	0	4	0	0	0	0	5	7	0	0	4	3	29	0	0	0	112	74	14	7	0	0	0	0	0	0	0	0	0	0	0	0
ATGCCGCCATCTTGACA	0	0	0	0	0	0	0	0	0	0	0	0	0	0	0	0	0	0	0	0	0	0	0	0	0	0	0	0	0	0	0	0	0	0	0	11	0	0	0	0	0	0	0	0	0	0	0	0	0
CAAATATATTTGTGATA	12	0	0	0	0	0	11	0	0	0	0	0	11	0	0	0	0	6	0	0	0	0	0	0	0	0	0	0	6	0	0	0	0	0	0	0	4	0	17	0	0	0	0	0	0	0	0	0	0
GAGAAGCCTGTTTCTCA	0	0	0	0	27	0	0	9	4	0	0	0	19	0	0	0	5	0	0	0	0	0	5	0	0	0	0	0	7	0	0	0	0	0	0	0	0	0	0	0	0	0	0	0	0	0	0	0	0
GCAAAAGTGACAAGGTA	0	0	0	0	0	0	0	0	0	8	0	0	0	0	6	0	0	17	11	0	0	28	0	0	0	19	0	0	0	0	0	0	0	0	0	7	0	0	0	0	0	0	0	0	0	0	0	0	0
GCAACAAGGCAAAGGAC	0	0	0	0	0	0	0	0	0	0	0	0	0	0	0	0	0	0	0	0	0	0	0	0	0	0	0	0	3	0	0	0	0	0	35	25	0	0	0	0	0	0	0	0	0	0	0	0	0
GCTATATATGGATCCCT	0	0	0	0	0	0	0	0	0	0	0	0	0	0	0	0	0	0	0	0	0	0	0	0	0	0	0	0	3	0	0	0	5	0	0	0	0	0	0	0	0	0	0	0	0	0	0	0	0
GTGTATTGAGAAAAGGG	0	0	0	131	27	0	0	31	19	5	44	0	0	49	8	0	5	11	0	0	29	0	13	17	43	83	22	0	0	8	6	31	0	0	0	11	0	36	26	0	0	0	0	0	0	0	0	0	0
TAATAATCTCATCTTTT	215	229	333	885	381	460	685	522	751	486	556	557	653	341	455	491	955	971	621	546	681	453	511	446	626	582	321	395	426	808	748	643	701	684	389	749	766	691	617	709	0	0	0	0	0	0	0	0	0
TACATGAAGCTTACGGT	0	0	0	0	0	0	0	0	0	0	0	0	0	0	0	0	0	0	0	13	0	0	0	0	0	0	0	2	0	0	0	0	0	0	0	0	0	0	0	0	0	0	0	0	0	0	0	0	0
TAGTACCCTGCCTATGT	0	6	29	0	0	0	11	0	23	17	0	0	0	0	0	0	0	0	0	0	0	0	0	0	0	0	18	0	0	33	23	58	23	0	22	0	0	0	0	0	0	0	0	0	0	0	0	0	0
ATCTTTGAAAATCAGTT	0	0	33	0	0	0	0	0	0	0	0	0	0	0	6	14	0	0	19	0	11	10	0	0	0	0	31	8	14	0	0	0	0	0	0	0	0	0	0	0	1	1	1	1	1	1	1	11	1
CACTTACAAAAACACTA	0	0	0	0	0	0	0	0	0	5	0	0	0	0	0	0	0	0	0	0	0	0	0	0	0	0	0	0	0	0	0	0	0	0	0	0	0	0	0	0	1	1	1	1	1	1	186	17	1
CTGTCATTTTTCAAAAA	0	6	0	0	7	29	0	0	0	0	0	0	0	0	17	0	0	21	0	0	0	0	0	0	0	0	0	0	0	0	0	0	0	0	0	0	0	0	0	0	1	1	1	1	1	1	1	24	98
GTTAAAGGATGCTATAT	0	10	0	0	0	0	0	0	0	3	0	0	0	0	0	16	12	0	0	0	0	0	0	3	0	0	0	25	3	0	0	0	0	0	0	7	0	0	0	49	1	1	1	1	1	1	1	18	77
TTAGGCTTGGTGGTAGA	0	0	0	0	0	0	0	0	0	0	37	0	0	0	0	0	7	8	0	0	0	0	0	0	0	0	0	4	0	0	0	0	8	0	0	0	0	0	0	0	0	0	0	0	0	0	0	0	0
GACAAAATGGTTCTCAG	0	0	0	0	0	0	0	0	0	0	0	0	0	52	0	0	0	0	4	37	0	0	9	0	23	0	0	0	8	0	0	0	0	0	0	0	0	20	0	0	128	1	200	1	1	1	1	38	1
AATGTGAATCACTGGGA	0	0	0	0	0	0	0	0	10	8	0	0	0	0	0	0	0	0	0	0	0	0	0	0	0	0	0	6	0	0	0	0	0	0	0	0	0	0	0	0	1	1	1	1	1	1	1	6	1
AGTCGAGTGAAACAAAA	0	0	0	0	0	0	0	0	0	5	0	0	0	0	0	0	0	0	0	0	0	0	0	0	0	0	0	0	6	0	0	0	0	0	0	0	0	0	0	0	1	1	1	1	1	1	1	0	1
ATAATTATATTAATTAC	0	0	0	0	0	0	0	0	10	0	0	0	0	0	0	0	0	0	0	0	0	0	0	0	0	0	0	0	0	0	0	0	0	0	31	16	0	0	0	0	0	0	0	0	0	0	0	0	0
CCATACATCTCCAGTTT	0	0	0	0	0	0	0	9	0	0	0	0	0	0	0	0	0	0	0	0	0	0	0	0	0	0	0	0	0	0	0	0	0	0	0	0	0	0	0	0	0	0	0	0	0	0	0	0	0
GAACAGTATAAATTTCG	0	7	0	0	0	0	0	13	0	0	0	0	0	0	0	0	0	0	0	0	0	0	0	0	0	0	0	0	5	0	0	0	0	0	0	0	0	0	0	0	0	0	0	0	0	0	0	0	0
GAGTTACTTCATTGTCC	0	0	0	0	0	0	0	0	0	0	24	0	13	0	0	0	0	0	0	0	0	0	0	0	0	0	0	0	0	0	0	0	0	0	0	0	0	0	0	0	1	1	258	1	1	1	1	24	1
GATGTTGTTTTCAATCA	0	0	0	0	0	0	18	0	0	0	0	0	17	0	0	0	0	0	0	0	6	0	0	29	33	17	0	0	0	0	0	0	0	0	0	14	0	0	0	0	1	1	1	1	1	1	1	20	1
GTCACACTCCTAGAACT	22	41	70	19	16	0	61	44	101	58	31	26	63	0	56	65	124	149	50	0	83	0	62	22	63	12	31	31	18	60	37	0	33	0	140	66	50	25	39	0	300	316	1	884	1	295	417	186	113
TGTTCCTTAAGGGAGAT	0	0	0	0	0	0	0	0	0	0	0	0	0	0	0	0	0	0	0	0	0	0	0	0	0	0	0	0	0	0	0	0	8	0	0	0	0	0	0	0	1	1	1	1	1	1	1	10	1
ACTTTTTATCATAAGAA	0	0	0	0	0	0	0	7	0	0	0	14	15	0	0	0	0	0	0	0	0	0	0	0	0	0	0	3	0	0	0	0	0	0	0	0	0	0	0	0	0	0	0	0	0	0	0	0	0
ATAGTCTCAGATCTTGA	0	11	0	0	0	0	0	0	0	0	20	0	0	0	0	0	0	8	0	0	0	0	0	0	0	0	0	0	0	0	0	0	0	0	0	0	11	0	0	0	0	0	0	0	0	0	0	0	0
CAACAGAGAGATGTGCC	0	2	0	0	0	0	0	0	0	0	0	0	0	0	3	0	16	4	0	0	0	0	0	0	0	0	0	0	0	0	0	0	0	0	0	0	0	0	0	0	0	0	0	0	0	0	0	0	0
CAACAGAGAGATGTGCT	22	0	0	0	0	0	0	0	0	0	0	0	0	0	0	0	0	0	4	0	0	0	4	12	0	0	0	0	0	0	0	0	0	0	0	0	0	0	0	0	1	1	1	1	1	1	314	27	1
GCGACAAAAAGGGTAAA	0	0	0	0	0	0	0	0	0	0	0	0	0	0	0	0	5	0	0	0	0	0	0	0	0	0	0	0	0	0	0	0	0	0	0	0	0	0	0	0	1	1	235	1	1	1	1	22	1
GTCTCGAGAGAAGGAAT	0	0	0	0	0	0	0	0	0	0	0	0	0	0	0	0	0	0	0	0	0	0	0	0	0	0	0	13	0	0	0	0	0	0	0	0	0	0	0	0	1	1	1	1	1	1	1	6	1
GTTAGTAAGTTTCAAGA	0	13	4	156	40	79	20	66	30	28	51	22	19	0	32	53	42	25	27	26	20	17	11	0	49	0	0	18	13	0	8	23	0	0	0	0	15	0	0	0	354	1	391	1	436	1	154	79	1
AGAATGGTTTGGTTCCG	0	0	0	0	0	0	0	0	0	0	0	0	0	0	0	0	0	0	0	0	0	0	0	0	0	0	0	0	0	0	0	0	0	0	0	5	0	0	0	0	0	0	0	0	0	0	0	0	0
CAAAATTAAATAAAACT	0	0	0	0	0	0	0	0	0	0	0	0	0	0	0	0	0	0	0	0	0	0	0	0	0	0	0	0	0	4	0	0	0	0	0	0	0	0	0	0	0	0	0	0	0	0	0	0	0
CAACATTCTCTTATGTT	17	0	0	0	0	0	0	0	0	9	0	0	0	0	11	0	0	13	0	0	37	0	0	6	0	0	0	0	0	0	0	0	0	28	0	0	0	0	0	0	0	0	0	0	0	0	0	0	0
TTGCATCTTCATCTATT	0	0	0	0	0	0	0	0	0	0	0	0	0	0	0	0	0	0	0	0	0	0	0	0	0	0	0	6	0	0	0	0	0	0	0	0	0	0	0	0	0	0	0	0	0	0	0	0	0
CATGGAGAAATCAACAA	0	0	0	0	0	0	0	0	0	3	0	0	0	0	0	0	0	0	0	0	0	0	0	0	0	0	0	0	0	0	0	0	0	0	0	0	0	0	0	0	0	0	0	0	0	0	0	0	0
CATGGTATTGTTTTCTA	0	5	0	0	0	0	0	18	0	0	0	0	0	0	0	5	12	0	0	0	0	0	0	0	0	0	0	0	0	0	0	0	0	0	0	0	0	0	0	0	0	0	0	0	0	0	0	0	0
GAGAAATCAACAATGTG	0	24	45	180	60	223	11	7	8	22	0	4	44	0	33	28	19	36	25	0	23	0	4	9	0	0	14	28	7	4	0	0	0	0	0	4	0	0	0	0	569	319	1	1	1	193	1	133	31
GAACTATCTTGTTTTCA	0	0	0	0	0	0	0	0	0	0	0	0	11	0	0	0	0	0	0	0	0	0	0	12	0	0	0	0	0	0	0	0	0	0	0	0	0	0	0	0	0	0	0	0	0	0	0	0	0
AAGTCAGCTTATAATAC	0	26	82	0	0	0	0	15	10	0	31	4	32	0	0	9	0	0	0	0	0	0	5	0	0	0	0	3	0	43	25	16	0	0	0	0	0	0	0	0	440	1	1	1	1	1	46	36	1
ACTGACAGAAGACGCGC	0	0	0	0	0	0	0	0	0	0	0	0	0	0	0	34	9	8	0	0	0	0	0	3	0	0	0	2	0	0	0	0	0	0	0	4	0	0	0	0	0	0	0	0	0	0	0	0	0
AGAGGGCAGCTTCATTG	92	83	16	97	58	0	0	119	57	36	17	53	44	67	33	41	14	57	11	55	83	0	89	34	49	93	45	41	23	12	15	39	38	0	0	14	11	76	39	14	358	623	202	905	1	1	502	412	331
CAGTGACCTCGGCAAGA	0	0	0	0	0	0	0	0	0	0	0	0	0	0	0	0	0	0	0	0	0	0	0	0	0	0	0	5	0	0	0	0	0	0	0	0	0	0	0	0	0	0	0	0	0	0	0	0	0
CATTTAACGACTATCCA	77	18	41	63	45	0	11	4	36	31	17	0	32	101	124	129	92	80	23	66	60	0	24	19	59	88	34	24	44	12	10	16	65	37	35	20	87	41	47	14	392	378	317	141	1	256	1	408	390
CCGGAATTGTCAACATT	0	0	0	0	0	0	0	0	0	6	0	0	0	0	0	0	0	0	0	0	0	0	0	0	0	0	0	0	0	0	0	0	0	0	0	0	0	0	0	0	0	0	0	0	0	0	0	0	0
CTGGGAAATGCTGGAAA	0	0	0	0	0	0	0	0	0	0	0	0	0	0	0	0	0	0	0	0	0	0	0	0	0	0	0	0	0	0	0	0	0	0	22	0	0	0	0	0	0	0	0	0	0	0	0	0	0
CTGTATCTGCATTATTC	0	0	0	0	0	0	0	4	0	3	0	0	0	0	0	0	0	0	0	0	0	0	0	0	0	0	0	0	0	0	0	0	0	0	0	0	0	0	0	0	1	1	1	175	1	1	1	21	1
GAAAAGATCAACAATTT	0	0	0	0	0	0	0	0	0	0	0	0	0	0	0	0	0	0	0	0	0	0	0	0	0	0	0	5	0	0	0	0	0	0	0	0	0	0	0	0	1	1	1	1	1	1	1	6	1
TACACTTCTGTTTTTCT	0	5	0	0	0	0	0	0	0	0	0	0	0	0	0	0	0	0	0	0	0	0	0	0	0	0	0	0	0	0	0	0	0	0	0	0	0	0	0	0	0	0	0	0	0	0	0	0	0
TACACTTTTGTTTTTCT	0	0	0	0	0	0	0	0	0	0	0	4	0	0	0	0	0	0	0	0	0	0	0	0	0	0	0	3	0	0	0	0	0	0	0	4	0	0	0	0	0	0	0	0	0	0	0	0	0
AAACAAAACACTGAAGT	0	0	4	0	0	0	18	18	23	6	0	26	0	0	13	0	0	0	25	16	11	0	35	25	7	17	0	8	4	0	0	0	5	0	0	7	0	0	0	0	116	1	1	278	1	311	1	39	95
AGAACTCAGGTCACTGA	31	19	8	0	18	0	47	40	23	16	0	18	27	0	60	30	75	21	15	53	11	0	5	37	0	0	63	23	46	10	25	0	20	0	26	14	9	0	26	0	199	232	271	1	694	588	1	187	319
GAGCAATGGCAGGCTAC	0	0	0	0	0	0	0	0	0	0	0	0	0	0	0	18	9	0	0	0	0	0	0	0	0	0	0	2	2	0	0	0	0	0	0	0	0	0	0	0	1	1	1	1	1	1	1	0	1
GAGCTATGGCAGGGTAC	0	11	6	0	0	0	0	0	0	0	0	0	4	0	0	0	0	0	0	0	0	0	4	0	0	0	7	0	14	0	0	0	0	0	13	7	11	0	0	0	1	1	1	1	1	82	1	7	1
GATGATACAGTTCCTCA	0	0	0	0	0	0	0	0	0	0	0	0	17	0	0	0	0	0	0	0	0	0	0	0	0	0	0	0	0	10	0	0	0	0	0	0	0	0	0	0	0	0	0	0	0	0	0	0	0
GCAAATAGCCTAGTATA	0	0	0	0	0	0	154	0	11	13	0	0	38	0	7	0	0	36	0	0	0	0	0	0	0	0	0	4	8	10	0	0	0	0	0	5	0	0	108	0	0	0	0	0	0	0	0	0	0
GCTTTTTTTTTTTTTTT	0	0	0	0	0	0	0	0	0	0	0	0	0	0	0	0	0	0	0	0	9	0	0	0	0	0	0	0	0	0	0	0	0	0	0	0	0	0	0	0	0	0	0	0	0	0	0	0	0
GTCCTGTATGCTGTCAA	0	0	0	0	0	0	0	13	0	0	0	0	0	0	0	0	0	0	0	0	0	0	0	0	0	0	0	0	0	0	0	0	0	0	0	0	0	0	0	0	0	0	0	0	0	0	0	0	0
TGTCCTTCCTCTCTAAG	0	0	0	0	0	0	0	0	0	0	0	0	0	0	3	0	0	0	0	0	0	0	0	0	0	0	0	0	0	0	0	0	0	0	0	0	0	0	0	0	0	0	0	0	0	0	0	0	0
TTTTAATTGATTATATT	12	0	21	0	0	0	0	0	0	3	0	0	0	0	0	0	0	21	0	0	0	0	0	0	0	0	0	0	5	4	0	0	0	0	0	0	28	0	0	0	0	0	0	0	0	0	0	0	0
GCGCTTCTGCTCCGTGC	0	0	0	0	16	0	0	0	0	0	0	0	0	0	0	0	0	0	0	0	0	0	0	0	0	0	0	0	0	0	0	0	0	0	0	0	0	0	0	0	0	0	0	0	0	0	0	0	0
GCTTCGTGCTGTTCATT	0	0	14	0	0	0	0	11	0	0	0	0	0	0	7	11	14	0	10	18	9	0	9	20	23	33	0	5	0	0	0	0	0	0	0	5	0	0	0	0	1	1	1	1	1	1	1	20	1
TAATACTGAGGAGGATC	17	18	0	0	16	0	34	24	0	5	0	0	34	41	6	9	0	11	34	11	0	35	42	14	0	14	18	8	2	0	10	47	10	0	22	0	4	0	0	0	1	1	263	1	545	222	176	121	182
CTGCTATGAAAATTTAA	0	0	0	0	0	0	0	0	0	0	0	0	0	0	0	0	12	0	0	0	0	0	0	0	7	0	0	0	0	0	0	0	0	0	0	0	0	0	0	0	0	0	0	0	0	0	0	0	0
ATCAGCAAGCAATTGCT	0	0	0	0	0	0	0	0	0	0	0	0	25	0	0	0	0	0	0	0	0	0	0	0	0	0	0	0	0	0	0	0	0	0	0	0	0	0	0	0	0	0	0	0	0	0	0	0	0
CAAAGCTTTATCCTGAC	0	0	0	0	0	0	0	7	0	8	0	0	0	0	0	0	0	0	0	0	0	0	0	3	0	0	0	0	0	0	0	0	0	0	0	0	0	0	0	0	0	0	0	0	0	0	0	0	0
CGTTTTCTAACAAACCC	0	0	0	0	0	0	0	18	8	0	0	0	8	49	0	0	0	0	0	0	0	0	0	0	0	0	0	0	0	0	0	0	0	0	26	4	0	0	0	0	0	0	0	0	0	0	0	0	0
GAAAGCTTTATCCTGAC	0	0	0	0	0	0	0	0	0	0	0	0	0	0	0	0	0	0	0	0	0	0	26	8	0	0	0	0	0	0	0	0	0	0	0	0	0	0	0	0	0	0	0	0	0	0	0	0	0
GATAAAAGTTGTAGCTA	0	0	0	0	0	0	0	0	0	5	0	26	0	0	13	9	7	6	0	0	0	0	0	17	0	19	0	0	0	0	0	0	0	0	0	0	0	0	0	0	0	0	0	0	0	0	0	0	0
GATTGGTCCGAGGTGAA	0	0	0	0	0	0	0	9	0	0	0	0	21	0	0	0	0	0	0	0	11	0	0	0	0	14	0	0	0	0	0	0	0	0	0	0	0	0	0	0	0	0	0	0	0	0	0	0	0
GTCATTATGCAGATGCA	0	0	0	0	0	0	0	0	0	0	0	12	0	0	0	0	0	0	0	0	0	0	0	0	0	0	0	0	0	0	0	0	0	0	0	0	0	0	0	0	0	0	0	0	0	0	0	0	0
TCAGAAGACTTATCTGA	0	0	0	0	0	0	0	4	0	0	0	18	17	0	0	0	0	0	0	0	0	0	0	6	0	0	0	0	0	0	0	0	0	0	0	0	0	0	0	0	0	0	0	0	0	0	0	0	0
TGTGTCATCCTCGGTGA	0	18	0	0	0	0	18	55	70	3	17	193	194	105	0	14	9	0	0	5	20	17	16	129	16	24	0	6	27	6	0	0	0	28	0	7	39	249	43	0	0	0	0	0	0	0	0	0	0
TTCTATGAAGATCAGTT	0	0	0	0	0	0	0	0	0	0	0	0	0	0	0	0	0	0	0	0	0	0	0	8	0	0	0	0	0	0	0	0	0	0	0	0	0	0	0	0	0	0	0	0	0	0	0	0	0
TTTGCAACGTTCAATCT	0	0	0	0	0	0	0	0	11	0	0	0	0	0	0	0	0	0	0	0	0	0	0	0	0	0	0	0	0	0	0	0	0	0	0	0	0	0	0	0	0	0	0	0	0	0	0	0	0
ACTACATTGTTCTTTTT	63	0	21	0	0	0	0	0	0	3	0	0	0	0	6	0	0	23	11	58	0	28	26	50	0	21	0	13	10	33	56	0	0	0	26	18	26	0	0	0	177	1	1	1	1	1	1	26	100
CAACATTTTGTAGTCCT	0	0	0	0	0	0	0	0	0	0	0	0	0	0	0	0	0	0	0	0	0	7	0	0	0	0	0	0	0	0	0	0	0	0	0	0	0	0	0	0	1	1	1	1	1	1	1	15	83
CTCTTATGTAACAATGA	0	0	0	39	36	0	0	0	0	0	14	0	0	0	0	0	0	0	0	0	0	0	0	0	0	0	0	0	0	0	0	0	0	0	0	0	0	0	0	0	0	0	0	0	0	0	0	0	0
GAACCCAAGACTAAATG	0	0	0	0	0	0	0	0	0	0	0	0	0	0	0	0	0	0	0	0	0	0	0	0	0	0	0	0	0	0	0	43	0	0	0	0	0	0	0	0	0	0	0	0	0	0	0	0	0
GCTTATTGCCTTCACAA	0	11	0	0	0	0	0	0	0	0	0	0	0	0	0	0	16	0	0	0	0	0	0	0	0	0	0	0	0	0	0	0	0	0	0	0	0	0	0	0	0	0	0	0	0	0	0	0	0
TAAACAAACCAACTGAA	0	0	0	0	0	0	0	0	0	0	0	0	0	15	0	0	0	0	0	0	0	0	0	0	0	0	0	0	0	0	0	0	0	0	9	0	0	0	0	0	1	1	220	1	1	1	1	20	1
TCCCTGCAAAGTTACTT	0	4	0	0	0	0	41	0	6	11	0	0	11	0	0	0	0	0	11	0	0	0	0	0	0	0	0	0	0	0	0	0	0	0	0	0	0	0	0	0	1	1	1	1	1	1	1	18	1
TTAATAACTCTTGAAGG	0	0	0	0	0	0	0	0	0	0	0	0	0	131	0	0	0	0	0	0	0	0	0	0	0	0	0	0	0	0	0	0	0	0	0	0	0	10	17	0	1	1	1	1	1	1	1	23	53
ATATACCACTTCATTTA	0	0	0	0	0	0	0	0	0	0	0	0	0	0	0	0	0	0	0	0	0	0	0	0	0	0	0	0	0	10	0	0	0	0	0	0	0	0	0	0	0	0	0	0	0	0	0	0	0
CAGAAAATACGGATGAA	0	0	0	0	0	0	0	0	0	0	0	0	0	0	3	0	16	0	0	0	0	0	0	0	0	0	5	7	0	0	0	0	0	0	0	0	0	0	0	0	0	0	0	0	0	0	0	0	0
GAAATGACTTTTAAAGC	102	79	60	0	7	0	0	29	27	28	37	37	0	49	110	86	115	50	8	5	11	0	7	0	0	24	108	45	48	0	0	0	0	0	0	0	0	96	0	21	18	1	92	129	1	1	1	75	170
TGTGACGTGTAAATGAG	0	25	27	0	0	0	0	13	0	0	0	14	0	0	15	12	0	19	30	0	34	0	0	0	0	0	38	16	2	0	15	0	0	131	0	0	0	0	0	0	1	1	1	1	1	1	1	180	165
AAAACCTTAGTACTTCC	0	0	0	0	0	0	0	0	0	0	0	0	0	0	0	0	0	0	0	5	0	0	0	0	0	0	0	6	0	0	0	0	0	0	0	0	0	15	17	14	1	237	1	1	1	1	1	61	29
ATGTTTCTATGCTCCTC	75	12	16	0	27	0	29	0	0	5	0	0	6	0	0	14	0	0	0	0	0	0	7	0	16	0	27	10	5	0	10	0	0	0	0	9	0	0	56	42	140	202	1	159	1	1	1	96	54
CTCGCCGGGATTCTGAA	15	0	0	0	0	0	0	0	0	0	20	10	0	0	0	0	0	0	0	5	17	0	0	0	0	0	9	7	0	0	0	0	0	0	0	0	7	0	0	0	1	1	1	1	1	1	1	42	38
GAAGCGTTGGAGGATTC	0	0	0	0	0	0	0	0	0	0	0	0	0	0	0	14	5	8	0	0	0	0	0	0	0	0	0	0	3	0	0	0	0	0	0	4	0	0	0	0	1	1	1	1	1	1	1	10	1
GAATTTCTACACCCCAA	0	0	0	0	0	0	0	0	0	0	0	0	0	0	0	0	0	0	15	0	0	0	0	0	0	0	0	0	0	0	0	0	0	0	0	0	0	0	0	0	0	0	0	0	0	0	0	0	0
GAATTTCTTGGTGTAGT	0	0	0	0	0	0	0	0	0	0	0	0	0	0	0	0	0	0	0	0	0	0	0	0	0	0	0	0	4	0	0	0	0	0	0	0	0	0	0	0	1	1	1	1	1	1	1	4	1
GCAGTTAACGGTAGTGC	0	0	0	0	0	0	0	0	0	0	0	0	0	0	4	0	0	0	0	5	0	0	0	5	0	0	0	0	0	0	0	0	0	0	0	4	7	0	0	0	1	1	1	1	1	1	1	9	1
GCGACGATGAATAGAGA	24	0	0	0	0	14	0	0	0	0	0	0	0	0	0	0	0	0	0	0	0	0	4	0	0	0	0	0	0	0	0	0	0	0	0	0	0	0	0	0	0	0	0	0	0	0	0	0	0
GCTCCACGATCAAACTA	0	0	0	0	0	0	0	0	21	0	0	0	0	0	0	0	0	0	0	0	0	0	0	0	0	0	0	3	0	4	0	0	0	0	0	0	0	0	0	0	1	1	1	1	1	1	1	11	1
TAGATCAGCACATTTGA	0	7	0	0	0	0	0	0	23	0	0	16	9	86	52	19	5	0	8	0	0	0	0	0	0	0	18	9	30	0	48	8	30	0	0	9	4	0	0	21	1	1	1	438	1	1	1	101	189
TCCTTGTGGCATCCTAA	0	0	0	0	0	0	0	11	0	0	0	0	0	0	0	0	0	0	0	0	0	0	0	0	0	0	4	5	0	0	0	0	0	0	0	4	0	0	0	0	1	1	1	1	1	1	1	0	1
TGACCAAACTCATCGTC	0	0	0	0	0	0	0	0	0	0	0	0	0	0	0	0	0	0	0	0	0	0	0	0	0	0	0	0	6	0	0	0	0	0	0	0	0	0	0	0	0	0	0	0	0	0	0	0	0
TGCATGTGGAGCCATAA	0	0	0	0	0	0	0	0	0	0	0	0	0	0	0	0	0	0	0	0	9	0	0	0	0	0	0	2	3	0	15	0	0	0	0	0	0	0	0	0	0	0	0	0	0	0	0	0	0
TGGAGCCATAACAACCA	61	0	27	0	0	0	0	0	0	0	0	16	25	176	162	146	113	31	53	68	69	0	58	22	33	43	206	291	177	80	75	66	153	47	0	102	130	15	160	139	1	1	1	9	1	1	975	1702	3040
TGGAGCCATCACAACCA	0	0	0	0	0	0	0	20	19	9	34	12	0	0	11	0	12	6	0	0	0	0	0	0	0	0	0	19	3	19	0	0	0	0	0	13	0	0	0	0	1	1	1	827	1	1	1	70	1
TGGAGCCATCACAACCC	0	0	0	0	0	0	0	0	0	0	0	0	0	0	0	0	0	0	0	0	0	0	0	0	0	0	0	3	0	0	0	0	0	0	0	0	0	0	0	0	0	0	0	0	0	0	0	0	0
TTATCTTTTTAATTTTT	358	524	434	423	311	201	174	493	318	507	160	226	207	202	312	311	162	169	19	92	11	21	97	42	151	193	121	44	42	25	0	0	0	0	26	0	0	61	47	0	3211	4940	3779	1329	4556	2186	854	1708	1355
TTATCTTTTTATTTTTT	603	497	450	297	264	359	364	436	501	457	518	224	340	461	908	1009	606	421	251	354	429	162	330	104	198	320	422	1039	431	526	858	471	739	956	280	1028	1055	391	725	292	4139	5117	4546	2442	4962	4954	5284	6626	7716
TTATTTTTTTAATTTTT	0	0	0	0	0	0	0	0	13	0	0	0	0	0	0	0	0	0	0	0	0	0	0	0	0	0	0	0	0	0	0	0	0	0	0	0	0	0	0	0	0	0	0	0	0	0	0	0	0
AACTTCAATATCACATT	0	0	0	0	0	0	0	0	0	0	0	0	0	0	0	0	0	0	0	0	0	0	0	8	0	0	0	0	0	0	0	0	0	0	0	7	0	0	52	0	0	0	0	0	0	0	0	0	0
CCAATTATTGTTTCCAC	0	0	0	0	0	0	0	0	0	0	0	0	0	0	0	0	0	0	0	0	0	0	0	0	0	0	0	2	0	0	0	0	0	0	0	0	0	0	0	0	0	0	0	0	0	0	0	0	0
CTGCTAATAAATTAGCA	90	31	33	185	13	0	34	13	48	38	27	185	42	30	10	0	7	27	57	8	40	28	27	115	79	52	52	32	38	78	33	78	68	0	74	38	17	20	60	167	149	240	334	1	298	800	74	129	184
CTTTGGGTTTTCTTGTT	0	13	0	0	0	0	0	0	0	0	0	0	0	0	0	0	0	0	0	0	0	0	0	9	0	0	0	0	0	0	0	0	0	0	0	0	0	0	0	0	0	0	0	0	0	0	0	0	0
TGATTAGTCCAAAGTAA	0	0	0	0	0	0	0	0	0	0	0	0	36	0	0	0	0	0	0	0	0	0	0	5	0	0	9	0	0	0	0	0	10	0	0	0	0	0	0	0	1	1	1	1	1	171	1	0	1
ATGGAAGCGGGTGGAAA	0	0	0	0	0	0	0	0	0	0	0	0	0	0	0	0	0	10	0	0	0	0	7	0	0	0	0	5	0	0	0	0	0	0	0	0	0	0	0	0	0	0	0	0	0	0	0	0	0
GTTGTGATTTCTTTCCT	27	18	0	10	38	0	32	29	36	9	17	16	0	75	43	83	96	75	42	0	46	0	26	20	33	0	13	38	14	6	12	78	0	0	0	11	28	71	22	69	133	1	1	1	1	1	139	57	50
ATCCGCCTGTTCAGATC	0	12	0	0	0	0	0	0	0	9	20	0	0	0	17	26	0	17	0	0	0	0	0	0	0	0	0	0	0	0	0	0	0	0	0	0	0	0	0	0	0	0	0	0	0	0	0	0	0
ATTCGGGGATGCCTCCC	0	0	0	0	0	0	0	0	11	0	17	0	0	0	0	0	0	0	0	0	0	0	0	0	0	0	0	0	0	0	0	23	0	0	0	0	0	0	0	0	1	1	1	1	1	1	1	8	1
CTGATCCTAGGAGCCCC	0	0	0	0	0	0	0	0	0	0	0	0	0	0	0	0	0	0	0	0	0	0	0	0	0	0	0	0	0	0	0	31	0	0	0	0	7	0	0	0	0	0	0	0	0	0	0	0	0
GCCGCCATTGCCGGAAA	0	0	0	0	0	0	0	0	0	0	0	0	0	0	0	0	0	0	0	0	0	0	0	0	0	0	0	2	0	0	0	0	0	0	0	0	0	0	0	0	0	0	0	0	0	0	0	0	0
GCCTAAGTTGCTGGAAG	0	0	0	0	0	0	0	0	0	0	0	0	0	0	0	0	0	0	0	0	11	0	0	0	0	0	9	0	0	0	0	0	0	0	0	0	0	0	0	0	0	0	0	0	0	0	0	0	0
GCTCCCCTTAACCCTCC	0	0	0	0	0	0	0	0	0	0	0	10	0	0	0	0	0	0	0	0	0	0	0	0	0	0	0	0	0	0	0	0	0	0	0	0	0	0	0	0	0	0	0	0	0	0	0	0	0
TGTGCACGCGCTTAACA	0	30	18	122	65	79	41	51	10	28	126	65	47	71	31	18	35	27	13	26	14	0	4	6	0	0	70	101	97	29	23	0	65	141	26	30	102	15	78	49	233	1	4	556	1	355	236	262	300
TGTGCGCGCGCTTAACA	22	75	23	0	43	0	25	15	36	9	55	0	0	15	14	51	16	77	15	16	49	0	27	19	0	48	16	0	0	0	0	0	0	0	0	0	0	0	0	69	5	1	1	3	1	652	68	67	1
AAAAGAATGGCCATCCA	63	88	60	389	90	151	192	221	139	163	143	181	247	0	7	11	19	84	6	47	52	28	130	98	92	88	29	112	99	183	149	179	151	103	52	73	104	56	39	76	454	1099	946	839	623	1812	994	752	492
AATCCTACTGATTTTGA	0	0	0	0	0	0	0	13	17	0	0	0	57	0	0	0	0	0	0	0	0	0	0	0	7	0	0	7	0	0	0	0	0	0	0	0	0	0	0	0	1	307	1	1	404	1	1	49	140
ACCAAAGTAAAAGAATG	119	143	162	97	60	0	90	97	42	174	181	0	17	82	128	67	68	155	38	121	137	17	33	6	13	43	159	80	115	29	44	70	0	131	13	27	76	0	52	49	695	1129	393	906	403	558	467	548	357
GACATTATGCTGATGCT	0	0	0	0	0	0	0	0	0	0	0	0	11	0	0	0	0	0	0	0	0	0	0	0	0	0	0	8	0	0	0	0	0	0	0	0	0	0	0	0	0	0	0	0	0	0	0	0	0
GATGGTGAAACAGAAGG	0	0	0	0	0	0	0	0	11	3	0	0	0	0	6	0	0	0	19	0	0	24	0	5	0	0	0	0	0	0	0	0	0	0	0	7	0	0	0	0	0	0	0	0	0	0	0	0	0
GATGTATTATTATCAAG	813	731	802	501	468	898	556	407	191	506	477	96	144	315	494	515	305	247	347	457	189	387	102	67	122	81	795	439	466	167	120	86	234	731	70	145	239	193	73	188	2523	1900	974	1682	5148	2572	814	1291	996
GCACAATCTTAGCTCAT	0	0	0	0	0	0	0	0	0	0	0	22	0	0	0	0	0	0	0	0	0	0	0	0	0	0	0	0	0	0	0	0	0	0	0	0	0	0	0	0	0	0	0	0	0	0	0	0	0
GCATAATCTTAGCTCAT	0	0	0	0	0	0	0	0	23	9	0	0	0	0	4	0	0	29	0	0	0	62	0	0	0	0	0	0	0	0	0	0	0	0	0	0	0	0	0	0	0	0	0	0	0	0	0	0	0
GGGATCCACTAAGAGAC	0	0	0	0	0	0	0	0	0	0	0	10	0	0	0	0	0	0	0	0	0	0	0	0	0	0	0	0	6	0	0	0	0	0	0	0	0	0	0	0	1	1	1	1	1	1	1	15	77
GGTCAGTCAGCAGAGAG	0	0	0	0	0	0	14	0	0	0	0	0	0	0	0	0	0	0	0	0	0	0	0	0	0	0	0	0	0	0	0	0	0	0	0	0	0	0	0	0	0	0	0	0	0	0	0	0	0
GTGAAAGTACCAGAGGC	0	0	0	0	0	0	0	0	0	0	0	22	0	0	0	0	0	0	0	0	0	0	0	0	0	0	0	0	0	0	0	0	0	0	0	0	0	0	0	0	1	1	207	1	1	1	1	19	1
GTTTAATTCGGGGTGAG	0	10	0	0	0	0	0	0	4	0	0	24	27	0	0	0	0	0	0	0	0	0	5	0	0	0	4	0	0	0	0	0	0	0	0	0	0	0	0	0	0	0	0	0	0	0	0	0	0
TAAATTATCATATACAT	70	176	127	53	22	0	72	93	93	108	147	94	80	64	152	185	35	149	32	110	26	142	281	125	267	355	43	111	38	80	54	113	70	37	0	115	93	71	263	341	910	1316	776	537	288	1144	865	796	1026
TCAGCGACTATATCTCC	0	0	0	0	0	0	0	0	0	0	0	0	0	0	0	0	0	0	0	0	0	0	0	0	0	0	0	0	6	0	0	0	0	0	0	0	0	0	0	0	0	0	0	0	0	0	0	0	0
TTTATAAGTTGAAATTT	0	0	0	0	0	0	29	0	0	0	0	0	0	0	0	0	0	0	0	0	0	0	0	0	0	0	0	0	0	0	0	0	0	0	0	4	0	0	0	0	0	0	0	0	0	0	0	0	0
ATTGATGTAAATTGGCT	0	0	0	0	0	0	0	0	0	0	0	0	0	0	0	21	0	0	0	0	0	0	24	0	0	24	0	0	0	0	0	0	0	0	0	0	0	0	0	0	0	0	0	0	0	0	0	0	0
CATCAGAGAGGTGTGCC	0	0	0	0	0	0	0	0	6	0	0	0	0	0	7	0	0	0	0	0	0	0	0	0	0	0	0	0	0	0	0	0	0	0	0	0	0	0	0	56	0	0	0	0	0	0	0	0	0
CGATGCTGCATAACCAC	0	31	0	19	18	230	34	31	107	25	24	0	40	0	0	0	0	0	0	0	0	0	0	0	0	0	0	9	8	0	0	0	0	0	0	0	0	0	0	0	1	233	1	1	1	389	1	16	1
CTAACCCCAGATATTAC	0	0	0	10	0	0	0	13	0	0	0	16	0	34	0	0	12	0	0	0	9	0	0	0	0	0	0	0	0	0	0	58	0	0	0	0	0	0	0	0	1	1	317	1	1	1	1	30	1
GCTATACGCAATTAACT	0	0	0	0	0	0	0	0	0	0	0	0	0	0	0	0	0	0	0	0	0	0	0	5	0	10	0	0	0	0	0	0	0	0	0	0	0	0	0	0	0	0	0	0	0	0	0	0	0
GCTGCACGGTGATGCAG	48	82	35	102	60	136	50	11	80	33	17	51	34	26	36	19	28	40	21	11	31	0	46	39	175	145	0	24	15	0	10	0	13	0	74	7	0	36	82	0	175	1	508	1085	778	591	1	218	294
GCTGCACGGTGATGCAT	0	0	0	0	0	22	0	0	0	0	0	37	0	26	20	58	31	21	8	11	14	28	0	6	0	0	0	6	21	23	25	0	55	0	26	38	28	0	0	69	1	1	1	3	1	2	1	124	117
GGCTTTTCTTTCCTTAA	0	0	0	0	0	0	0	0	0	0	0	0	0	0	10	0	0	0	0	0	0	0	0	0	0	0	0	0	0	0	0	0	0	0	0	0	0	0	0	0	0	0	0	0	0	0	0	0	0
GTTAGTGAGTTTCAAGA	0	0	0	0	0	0	0	0	0	0	0	0	0	0	0	0	5	0	19	0	6	0	0	0	0	0	0	0	11	8	12	0	0	0	0	5	4	0	0	0	133	1	1	1	1	89	1	41	53
TTCCGAATGAAGTTACA	0	0	0	0	0	0	0	0	0	0	0	0	0	0	0	0	0	0	0	0	0	0	0	0	0	0	0	5	5	0	0	0	0	0	0	16	0	0	0	0	0	0	0	0	0	0	0	0	0
AAAATTTAAAGATTTTG	0	0	0	0	0	0	0	0	0	0	0	0	0	0	0	0	0	0	0	0	0	0	0	0	0	0	0	0	2	0	0	0	0	0	0	0	0	0	0	0	0	0	0	0	0	0	0	0	0
AAAGAATGAAAGATGTA	0	0	0	0	0	0	0	0	0	0	0	0	0	0	0	0	0	0	0	0	0	21	0	0	0	0	0	0	0	0	0	0	0	0	0	0	0	0	0	0	0	0	0	0	0	0	0	0	0
AAATCCTCAAATGAGCT	0	0	0	0	4	0	0	0	0	0	0	0	0	0	0	0	0	0	0	0	0	0	0	0	0	0	0	0	0	0	0	0	0	0	0	0	0	0	0	0	0	0	0	0	0	0	0	0	0
AAATGCTAGATGCTCTG	0	0	0	0	0	0	0	0	0	0	0	0	0	0	0	11	28	10	0	0	0	0	0	0	26	0	0	0	0	0	0	0	0	0	0	0	0	0	0	0	0	0	0	0	0	0	0	0	0
GCATAAGGTCAGTAACA	0	0	0	0	0	0	0	0	0	0	0	0	21	0	0	0	0	0	0	0	0	0	0	0	0	0	0	0	0	0	0	0	0	0	0	0	0	0	0	0	0	0	0	0	0	0	0	0	0
TAGCTCTTCTTCAATAT	0	0	0	0	0	0	0	0	0	6	0	0	0	0	0	0	0	0	0	0	0	0	0	0	0	0	0	0	0	0	0	0	0	0	0	0	0	0	0	0	0	0	0	0	0	0	0	0	0
AAACATTCTTGAGTCGG	0	31	16	58	0	0	0	0	4	3	24	0	19	0	31	11	0	4	19	0	0	0	5	0	0	0	14	2	3	0	14	0	0	0	0	5	0	0	0	0	165	248	419	1	1	108	1	133	1
AATCCAATAGCCATAGG	0	0	43	0	0	0	0	15	0	14	10	0	0	0	0	0	0	0	0	0	0	0	0	0	0	0	0	0	11	0	0	0	0	0	0	0	0	0	0	0	1	1	1	1	1	1	1	14	54
ACAATATCTGTTTAGTT	0	0	0	0	0	0	0	22	0	0	0	0	0	0	0	0	0	0	0	0	0	0	0	0	0	0	0	0	0	0	0	0	0	0	0	0	0	0	0	0	0	0	0	0	0	0	0	0	0
ACACTTTTGTCAAGGAG	0	7	10	0	0	0	0	0	0	0	0	0	0	0	3	9	0	0	0	0	11	0	0	0	0	0	0	2	3	0	0	0	0	0	0	0	0	0	0	0	1	289	2	3	1	1	1	50	1
ACCACAATGGAGAGCTT	0	0	0	0	0	0	0	9	0	0	0	18	0	0	13	7	12	0	0	58	0	0	13	0	0	0	0	0	3	6	0	0	0	0	0	0	0	0	0	0	1	1	1	1	1	1	1	0	1
ATTTTGACTTTTGGTTC	0	8	0	0	29	0	0	4	13	8	0	0	15	0	18	0	0	0	4	0	29	0	0	0	0	0	0	0	0	6	64	0	20	0	0	5	13	0	0	0	1	1	1	283	1	1	169	15	1
CAAGAACAATTACTAAG	0	0	0	0	0	0	0	13	0	0	0	0	0	0	0	0	0	0	0	0	0	0	0	0	0	0	0	0	0	4	21	0	8	0	0	0	0	0	0	0	1	1	103	1	1	1	1	47	96
CACAACCTCCTTGACAA	0	10	0	0	0	0	0	0	0	0	0	0	0	0	0	0	0	0	0	0	0	0	0	0	0	0	0	9	0	0	0	0	0	0	0	0	0	0	0	0	0	0	0	0	0	0	0	0	0
CCTCTCTTGTATCTAAA	155	114	90	243	74	0	0	113	84	149	150	57	74	56	54	37	42	19	84	113	77	45	77	59	33	126	69	69	26	140	145	253	63	47	87	127	76	56	99	69	1237	2065	3562	668	2377	1119	1318	1729	2299
CCTCTCTTGTATCTAAC	0	2	0	0	4	0	0	4	0	8	0	0	0	0	4	4	0	0	0	0	6	0	0	0	0	0	0	3	2	4	0	8	5	0	0	5	4	0	0	0	0	0	0	0	0	0	0	0	0
CTTACATTGCCAAAAGA	121	108	86	58	76	136	34	146	133	56	143	77	65	112	33	25	23	50	107	39	77	114	58	8	0	31	144	117	56	76	187	148	138	122	26	91	89	198	242	174	2152	766	1574	1381	1141	1120	652	1074	570
CTTACATTGCTAAAAGA	75	29	53	78	56	172	50	161	57	66	109	77	42	79	52	62	59	86	230	158	135	131	104	48	82	267	18	9	10	10	0	0	0	0	0	0	0	0	0	0	511	1344	936	473	1415	1301	2142	1164	2302
CTTTTGTACACAAAGTT	0	0	0	0	9	0	23	22	30	8	55	41	0	22	11	42	47	23	15	55	63	35	46	22	0	0	18	8	3	14	8	0	13	0	57	0	0	0	0	0	188	1	260	1	1	477	299	133	86
GAAGTCAAAGCTCAAAG	0	13	0	0	0	0	11	0	0	0	0	0	0	0	0	0	0	13	0	0	20	7	0	0	0	0	0	6	0	0	0	0	0	0	0	0	0	0	0	0	0	0	0	0	0	0	0	0	0
GCTGAGCTTTGGGGAAG	0	4	0	53	13	0	16	13	0	14	0	18	0	0	11	23	0	0	6	0	0	0	16	0	0	0	0	0	7	10	21	0	0	0	0	14	0	0	35	0	1	1	195	1	1	1	1	42	1
GGTGACTTCTCAACTGC	0	5	0	287	36	50	47	29	36	13	7	14	65	0	21	42	42	13	4	37	54	0	104	65	96	131	0	13	0	14	19	47	0	0	0	23	0	0	0	0	224	696	1	1	142	293	8	137	212
GTTGGGAGCAGCCAAGT	0	22	25	175	60	57	120	51	61	25	72	73	55	34	0	32	16	75	89	50	57	7	77	28	119	29	22	18	15	89	50	47	48	0	0	11	52	25	52	153	105	324	540	408	695	211	998	290	218
TAAGAAATGAAATTTCA	0	0	0	0	0	0	14	0	0	0	0	0	0	0	0	0	0	15	4	0	0	0	0	0	0	0	0	0	0	0	0	0	0	0	0	0	0	0	0	0	0	0	0	0	0	0	0	0	0
TCACCAAATTAGCCAAC	230	200	166	292	197	180	185	299	206	172	245	118	103	41	73	74	129	136	190	121	149	190	73	56	82	100	144	80	74	216	145	281	45	216	122	102	161	41	173	257	2742	2853	3402	2435	1535	2365	496	1801	1718
TCACCAAATTAGCCACC	22	59	64	146	94	108	138	77	23	42	65	43	27	56	100	42	103	153	350	273	249	239	175	125	184	312	54	55	35	142	108	94	103	0	13	54	59	91	35	167	1423	2859	845	1004	654	256	1771	1726	2485
TGTTGTTTCTCCAGAAA	1273	1257	1404	2498	1654	2384	1258	2437	1564	1514	2693	1186	1265	1229	711	941	1042	910	2422	2253	2402	2033	1079	780	1083	1085	1769	929	565	2140	2379	1496	1311	853	686	924	933	1788	1497	1244	21198	18721	26485	15580	14461	14134	17385	19184	18809
TTAGGTTTTACCTTCTT	0	0	0	0	0	0	0	0	0	0	0	0	0	0	15	0	7	0	0	0	0	0	0	0	0	0	0	0	0	10	0	0	0	0	0	0	0	0	0	0	1	119	1	1	1	1	1	10	1
CGCGAGCATCTATTCGA	27	46	25	0	52	0	0	40	0	16	0	0	4	19	6	4	5	0	0	0	6	0	0	0	0	24	63	23	24	0	0	0	35	0	17	7	37	0	17	69	1	480	744	1	1	220	1	368	277
CTGCTGCAGATTTCTTA	0	0	0	0	0	0	0	0	0	0	0	0	0	0	0	0	0	0	0	0	0	0	0	0	0	0	0	0	0	12	0	0	0	0	0	0	0	0	0	0	0	0	0	0	0	0	0	0	0
GACAAGAAATACTCCAT	0	0	0	0	0	0	0	0	0	0	0	0	0	0	0	0	0	0	0	13	0	0	0	0	0	0	0	0	0	0	0	0	0	0	0	0	0	0	0	0	0	0	0	0	0	0	0	0	0
GACCTCTTGCCTTAAAG	0	0	0	0	0	0	0	9	0	0	0	0	0	0	0	0	0	0	0	0	0	0	0	0	0	0	0	0	0	0	0	0	0	0	0	0	0	0	0	0	0	0	0	0	0	0	0	0	0
GCGATGTAGACCCACCA	0	0	0	0	0	0	0	0	0	0	0	0	0	0	0	14	0	0	0	0	0	0	0	0	0	0	0	0	0	0	0	0	0	0	0	0	0	0	0	0	0	0	0	0	0	0	0	0	0
GTCGGCATTGTCAAACC	0	0	0	0	0	0	0	0	0	0	0	0	0	0	6	0	0	0	0	0	0	0	0	0	0	0	0	0	0	0	0	0	0	0	0	0	0	0	0	0	0	0	0	0	0	0	0	0	0
TGATTTCATTAAATATT	0	0	0	0	0	0	0	38	0	0	0	0	0	0	0	0	21	0	6	0	0	0	7	23	0	0	0	8	0	0	0	0	0	0	0	0	0	0	0	0	1	1	1	1	1	1	1	61	38
TTGGACATGCGCGAGCA	0	0	0	0	0	0	0	0	0	0	0	0	0	0	0	0	0	0	0	0	0	0	0	0	0	0	0	3	0	0	0	0	0	0	0	0	0	0	0	0	0	0	0	0	0	0	0	0	0
TTTGTTCATAGAGGTCA	0	0	0	0	0	0	0	0	0	0	0	0	0	0	0	0	0	0	0	0	0	0	0	0	0	0	0	7	0	0	0	0	0	0	0	0	0	0	0	0	1	1	1	269	1	1	1	0	1
AACTTCATTTAAATTTA	0	0	0	0	0	0	0	0	0	0	0	0	0	0	0	0	0	0	0	0	0	0	0	0	0	0	0	7	0	0	0	0	0	0	0	0	4	0	0	0	0	0	0	0	0	0	0	0	0
AAGACAAACTGAACACC	0	0	0	0	0	0	0	0	0	0	0	0	0	0	0	0	0	0	0	0	0	0	0	0	0	0	0	0	2	0	0	0	0	0	0	0	0	0	0	0	1	1	1	1	1	1	1	0	1
ACAAAGGATTTTTCGTG	0	0	0	0	0	0	0	0	0	30	0	0	0	0	0	0	0	0	0	21	0	0	0	0	0	0	32	0	0	0	0	0	0	37	17	0	7	0	0	0	1	1	1	1	1	1	1	0	1
AGATATGGAGCTATGCC	0	17	0	0	0	0	0	0	0	0	0	0	0	0	0	0	0	0	0	0	0	0	4	0	0	0	0	0	0	0	0	0	0	0	0	0	0	0	0	0	1	1	1	1	1	1	1	12	1
AGATTCCTTAACAAATA	0	0	0	0	0	0	0	0	0	0	0	0	0	0	6	0	0	0	0	0	0	0	0	0	0	0	0	0	0	0	0	0	0	0	0	0	0	0	0	0	0	0	0	0	0	0	0	0	0
CCATATCATATGGGTGC	0	0	0	0	9	14	5	0	8	0	0	0	0	0	0	0	21	6	0	0	0	0	0	0	0	0	0	3	0	0	0	0	0	0	0	0	0	0	0	0	1	1	1	1	1	1	1	16	1
GAAACAGAATCTGGACT	0	0	0	0	0	0	0	0	4	0	27	0	0	0	0	5	0	0	0	0	0	0	0	0	0	0	0	3	0	0	0	0	0	0	0	0	0	0	0	0	1	1	1	1	1	1	1	7	1
GACAGAGAGATAAATAC	0	14	41	0	0	0	0	29	0	5	34	0	0	71	0	14	23	31	0	0	0	0	0	0	0	0	0	0	12	0	0	0	0	0	44	16	0	41	30	35	1	1	1	1	1	1	209	46	1
GATTCAATAGGTAGTAT	0	0	0	0	0	0	0	0	0	0	0	0	0	0	7	0	0	0	0	0	0	0	0	0	0	0	0	0	0	0	27	0	0	0	0	0	0	0	0	0	18	1	1	1	1	1	1	1	1
GCATCGACGATCTTCTT	0	0	8	0	0	0	0	4	0	5	0	0	0	0	0	0	0	0	0	0	0	0	0	0	0	0	0	0	0	0	0	0	0	0	0	0	0	0	0	0	0	0	0	0	0	0	0	0	0
GTCATTGAGGATTCATA	0	0	0	0	0	0	0	0	0	0	0	0	0	0	3	18	12	56	0	0	0	0	0	0	0	0	0	0	0	0	0	0	0	0	0	0	0	0	0	0	1	1	2	1	1	1	1	67	175
GTCTTGAGCCCACCTTA	0	0	0	0	0	0	0	0	0	0	0	0	0	0	0	0	0	13	0	0	0	0	0	0	0	0	0	0	0	0	0	0	0	0	0	0	4	0	0	0	1	280	1	1	1	1	1	28	1
GTTCTATGTAGGGGTGT	0	0	0	0	0	0	0	0	0	0	0	0	0	0	0	0	0	0	0	32	0	0	0	0	0	0	0	0	0	0	0	0	0	0	0	0	0	0	0	0	0	0	0	0	0	0	0	0	0
TAATAGGCACCCATATG	0	0	0	0	0	0	0	0	0	0	0	0	0	0	0	0	0	0	0	0	0	0	0	0	0	0	0	0	0	0	10	0	0	0	0	0	0	0	0	0	1	1	1	1	1	1	1	17	1
TAGTGTAGAGGACGGTG	172	244	275	501	262	768	280	288	269	324	320	163	141	146	255	187	136	220	74	32	74	66	95	54	79	72	188	201	134	93	164	58	178	103	31	95	126	0	60	35	4534	7102	5150	2742	4399	2768	2582	3940	2879
TATTTTCACGATTTTCT	0	0	0	0	0	0	0	0	0	0	0	0	0	0	0	0	0	0	0	0	0	0	0	0	0	0	0	2	0	0	0	0	0	0	0	0	0	0	0	0	0	0	0	0	0	0	0	0	0
TCAAAGCTTTGAGTCTC	12	0	0	0	0	0	0	0	0	0	0	0	0	0	0	0	9	0	0	0	0	0	0	0	0	0	0	0	0	0	0	0	0	0	0	0	0	0	0	0	0	0	0	0	0	0	0	0	0
TTATTGAGATTTAAGTA	0	0	0	0	0	0	0	0	0	0	0	0	0	0	0	0	0	0	0	0	0	0	0	0	26	0	0	0	0	0	0	0	0	0	0	0	0	0	0	0	1	1	1	1	1	1	1	11	1
TTTTCATCCTTGAGTTC	0	13	0	0	0	0	0	0	0	0	0	0	0	0	0	0	0	0	0	0	0	0	0	0	0	0	0	0	0	0	0	0	0	0	0	0	0	0	0	0	1	269	1	1	1	1	1	35	35
GAGAAGCACAGTGTTGA	0	23	0	0	0	0	0	0	0	0	0	0	0	0	0	0	0	0	0	0	0	0	0	0	0	0	16	0	0	0	0	0	0	0	0	0	0	0	0	0	0	0	0	0	0	0	0	0	0
CAAATCAGCCCATATTG	0	0	0	0	0	0	0	0	0	0	0	0	0	0	0	0	0	0	0	0	0	0	0	0	0	0	0	3	0	0	0	0	0	0	0	4	0	0	0	0	0	0	0	0	0	0	0	0	0
TATTTATTCAAGATCGA	90	84	203	0	25	0	23	20	57	106	24	6	57	11	59	42	21	52	23	21	37	0	0	12	0	0	5	56	43	72	10	0	63	0	0	18	4	51	35	21	94	3	1	1	579	108	184	123	250
TATTTATTCAGTTGTGA	7	43	41	63	69	0	0	0	0	8	0	18	36	37	39	41	16	15	51	0	11	7	20	0	0	0	72	95	73	49	44	27	0	0	35	32	46	25	22	0	1	1	1	1	1	201	252	235	281
TGCTTAATAATGTGGGT	0	0	0	0	0	0	0	11	0	0	0	0	0	0	0	0	0	0	6	0	26	0	0	0	0	0	0	0	0	0	0	0	0	0	0	0	0	0	0	0	1	1	1	1	1	1	134	21	1
TGTTCTCTTGCATAAAT	0	0	0	0	0	0	0	0	0	0	0	0	0	0	0	0	0	0	15	0	0	0	0	0	0	0	0	0	0	0	0	0	0	0	0	0	0	0	0	0	1	1	1	1	1	1	1	13	80
TGTTCTCTTGCATAATT	0	0	23	0	0	0	0	7	0	0	0	0	0	0	0	0	0	0	0	0	0	0	0	0	0	0	9	5	0	0	0	0	0	0	57	0	0	0	0	0	1	1	1	1	1	1	1	15	1
AATCTAATGTTCCTCTT	0	2	0	0	0	0	0	0	0	0	0	0	0	0	0	0	0	0	0	0	0	0	4	0	0	0	0	0	0	4	0	0	0	0	0	0	0	0	0	0	0	0	0	0	0	0	0	0	0
AATCTATTGTTCCTCTT	332	466	298	360	226	230	122	270	284	376	293	118	431	243	976	764	615	647	339	305	260	100	608	348	451	565	319	250	281	254	383	339	306	366	136	380	276	132	242	188	500	3443	1945	206	262	592	2473	2488	2048
AATTTATTGTTCCTCTT	0	0	0	0	0	0	0	0	0	0	17	0	0	0	0	0	0	4	0	0	0	0	0	0	7	0	0	0	0	0	0	0	0	0	0	0	0	0	0	0	0	0	0	0	0	0	0	0	0
ACAATGAAGAGTGTTGG	0	13	0	0	0	0	0	0	0	0	24	0	0	0	0	0	0	0	0	0	0	0	0	0	0	0	0	0	0	0	0	0	0	0	0	0	0	0	0	0	1	307	1	1	1	1	1	24	1
ACTATTGGGATTGCTTT	0	0	0	0	7	0	0	0	0	0	0	0	6	0	4	0	0	8	0	11	0	0	0	0	0	0	9	0	0	6	0	0	0	0	0	5	0	0	0	0	1	1	250	1	1	1	1	24	1
ACTGTATCATGAATCTA	0	0	0	0	0	0	0	7	0	6	0	0	0	0	3	0	0	0	4	26	11	0	0	0	0	0	18	0	0	0	0	0	0	0	0	0	0	0	0	0	0	0	0	0	0	0	0	0	0
AGAGCAGTTGAGATAAT	0	0	0	0	0	0	0	0	0	0	0	0	0	0	0	0	0	0	0	0	0	0	0	8	0	0	0	0	0	0	0	0	0	0	0	0	0	0	0	0	0	0	0	0	0	0	0	0	0
ATAAATTCAAGTGGAGT	0	0	6	0	0	0	0	20	6	3	44	0	0	19	0	0	16	0	57	121	143	159	0	11	7	19	14	0	8	0	8	0	55	37	0	29	50	51	17	0	1	1	1	169	1	1	1	0	1
ATTGACACCGAAGGAGG	0	0	0	0	0	0	0	0	0	3	0	0	9	0	0	0	0	0	0	0	0	0	0	0	0	0	0	0	0	0	0	0	0	0	0	0	0	0	0	0	0	0	0	0	0	0	0	0	0
CAAGGACTCTTGGCCCC	58	29	0	0	13	0	0	27	0	3	0	18	17	19	42	62	0	0	6	26	0	0	0	0	0	0	22	19	3	0	0	0	20	0	0	7	11	0	22	21	1	1	1	264	1	228	324	172	367
CCGCACTGGTGCTGCCA	15	17	12	0	4	0	0	0	21	25	17	0	0	0	0	0	0	0	0	0	0	0	7	8	30	0	0	11	3	6	12	0	13	0	13	0	4	15	9	0	1	215	1	1	1	1	290	154	1
CTCACTCCATTGATTGT	0	0	0	0	0	0	0	0	0	0	0	12	0	41	13	0	12	0	0	0	0	0	0	0	0	0	0	8	13	0	0	0	0	0	0	0	0	0	0	0	1	1	1	348	1	1	1	35	1
GAAGGAACTGCCAAGCC	5	23	0	0	20	0	0	0	0	3	0	0	17	0	8	0	0	0	0	0	0	0	4	0	0	21	0	0	0	0	0	0	0	0	0	0	0	0	0	0	0	0	0	0	0	0	0	0	0
GCGGAGAACCAGTAAGG	0	0	0	0	0	0	0	0	0	3	0	0	0	0	0	0	0	0	0	0	0	0	0	0	0	0	0	0	0	4	0	0	0	0	0	0	0	0	0	0	1	1	1	1	1	1	1	23	1
GGTGGCGAAGAAGGGAG	0	2	0	0	0	0	0	27	8	0	0	0	0	41	0	0	0	0	0	0	0	0	0	0	7	0	7	0	4	14	23	0	0	0	0	0	0	0	0	0	1	1	279	1	1	1	402	131	103
GTGGTCTTCTCTTCAAA	0	0	0	0	0	0	0	0	0	0	0	0	0	0	0	0	14	6	0	0	0	0	0	0	0	0	0	2	0	0	0	0	0	0	0	0	0	0	0	0	1	1	1	1	1	1	66	14	1
GTGGTCTTCTCTTCAAG	12	16	0	0	13	0	0	0	0	8	0	0	0	0	7	7	16	8	0	0	0	0	0	5	0	0	0	5	3	10	0	0	0	0	31	0	0	0	0	0	1	1	1	1	1	1	1	0	1
GTTGCTTTTGCAATTTT	0	2	8	0	7	0	0	9	8	5	0	10	0	0	50	48	0	25	0	26	0	38	0	6	0	0	0	14	8	35	29	0	18	0	0	0	0	0	0	0	1	1	1	1	1060	1	1	27	1
TGACATAGGAGTTGGTT	0	0	0	0	0	0	0	42	0	0	0	0	17	0	0	0	0	0	11	0	0	0	0	0	0	0	0	2	0	10	0	0	0	0	0	20	4	0	0	0	1	1	1	1	346	283	1	139	253
GGATCAATCTACGGATT	0	0	0	0	0	0	0	0	0	0	0	0	0	0	0	0	0	0	0	0	0	0	0	0	0	0	0	0	3	0	0	0	0	0	0	5	20	0	0	0	0	0	0	0	0	0	0	0	0
GGGCAAAAACAGGCTAA	0	7	0	0	7	0	14	0	32	3	37	6	23	0	0	0	0	0	0	0	0	0	0	0	0	0	0	0	0	4	0	0	0	0	0	0	0	0	0	0	1	1	1	1	1	1	1	13	1
AAGATTGACGAAGAAGG	73	58	0	68	31	0	14	15	27	20	14	37	32	0	32	0	19	13	6	0	0	0	4	3	43	12	52	34	13	8	44	47	0	84	0	21	74	0	0	14	1	279	1	273	432	1	1	35	5
AAGATTGATGAAGAAGG	0	0	0	0	0	0	0	0	0	0	0	0	0	0	71	48	7	73	11	0	29	0	26	6	10	50	0	0	0	0	0	0	0	0	0	0	0	0	0	0	1	1	1	3	1	1	177	140	316
AGACCGAATGCAGTGGC	0	0	0	0	0	0	0	0	0	0	0	0	0	0	0	0	0	0	0	0	6	0	0	0	0	0	23	5	0	0	0	0	0	0	0	0	0	0	0	0	1	1	1	1	1	1	1	9	57
AGGTAGAAACGTGCTGA	2476	2946	1969	2007	1380	1465	1353	1528	1092	1120	1139	1231	1081	1150	1353	872	1103	1224	689	712	1131	622	761	421	860	639	2200	1377	998	1186	1328	1231	842	1481	1062	1109	994	1041	673	1042	12593	12171	13642	8246	10987	13399	5488	9341	9736
AGTAAACTTAAAAGCAA	15	78	45	0	7	0	0	0	0	0	14	0	0	7	8	0	0	11	11	0	0	0	0	0	0	0	61	11	4	10	0	0	0	0	0	0	0	0	0	0	95	1	167	1	1	146	1	21	1
ATCTGAGCCCAACCACG	0	0	0	0	0	0	0	7	0	6	0	0	6	0	0	0	0	0	0	0	0	0	4	0	0	0	0	0	0	0	0	0	0	0	0	0	0	0	0	0	1	1	1	1	1	1	1	7	42
CATATCAGAGGGAGCAA	15	66	29	0	67	0	20	53	34	25	7	53	55	360	717	554	430	580	181	310	258	173	425	207	448	341	45	58	14	52	35	27	33	66	57	45	61	132	173	375	209	623	1	1	1	500	2329	1808	4755
GCTGTTTAGCCAAAATC	15	19	0	0	0	0	0	13	6	5	10	10	4	0	14	21	16	15	0	11	0	10	4	0	10	14	4	23	13	10	6	0	0	0	0	5	0	0	0	0	320	151	143	1	1235	386	254	353	591
GCTTGGTTTTGATTATG	0	0	0	0	0	0	0	0	0	0	0	0	0	0	0	0	0	0	0	0	0	0	0	0	0	0	0	0	5	0	0	0	0	0	0	0	0	0	0	0	0	0	0	0	0	0	0	0	0
GGAGGATACAAAAACGA	0	13	0	0	0	0	0	4	0	14	0	0	0	0	10	0	0	0	0	0	0	0	0	0	0	0	0	0	0	0	0	0	0	0	0	5	0	0	0	0	1	1	1	1	1	1	1	36	1
TCTAGACCCAGATGCTA	39	67	43	0	16	0	32	108	61	19	34	53	30	22	42	90	12	40	15	13	0	0	20	9	0	7	87	50	38	47	46	105	70	0	0	34	7	51	0	14	1	1	160	1	931	324	1131	168	1
TCTGTGAATTCTGCGAA	0	0	0	0	0	0	0	0	0	0	0	0	0	0	0	0	0	0	0	0	6	0	0	0	0	0	0	5	0	0	0	0	0	0	0	0	0	0	0	0	0	0	0	0	0	0	0	0	0
TTTGTGAGTTCTGCGAA	0	0	0	0	0	0	0	0	0	0	0	0	0	0	8	0	0	0	0	0	0	0	0	0	0	0	0	0	0	0	0	0	0	0	0	0	0	0	0	0	0	0	0	0	0	0	0	0	0
TTTTTTATCTCTGTATG	257	332	277	34	108	0	36	64	67	74	123	87	97	97	244	141	99	132	0	5	29	52	4	0	23	14	321	354	176	33	66	62	23	0	0	25	22	61	91	76	905	937	710	266	744	757	1	488	509
GCAAACACTTTTATTTG	0	0	0	0	0	0	0	0	8	0	0	0	0	0	0	0	0	0	0	0	0	0	0	0	0	0	0	0	0	0	0	0	0	0	0	0	0	0	0	0	1	1	1	1	1	1	189	16	1
TATTCCCAGTTCAACAG	0	0	0	0	0	0	0	0	0	0	0	0	0	0	0	0	0	0	0	0	0	0	0	0	0	0	0	0	3	0	0	0	0	0	0	0	0	0	0	0	0	0	0	0	0	0	0	0	0
TGCTTAAAAATAGCGTG	0	0	0	0	0	0	0	0	0	0	0	0	0	0	0	0	0	0	0	0	0	0	0	0	0	0	0	0	2	0	0	0	0	0	0	0	0	0	0	0	0	0	0	0	0	0	0	0	0
TTGACATCTCCAATTTG	0	7	0	0	0	0	0	0	0	0	0	0	0	0	0	0	0	0	0	0	0	0	0	0	0	0	18	0	0	0	0	0	0	0	0	0	0	0	0	0	1	1	1	1	1	1	1	8	46
TTGACATCTCCACTTTG	0	8	0	0	0	57	18	18	0	6	10	0	28	0	0	0	7	0	0	0	0	0	0	0	0	0	0	4	2	8	0	0	0	0	0	0	17	0	0	0	173	1	1	1	1	292	1	27	122
TTGACATCTCTACTTTG	0	0	0	0	0	0	0	0	0	0	0	0	0	0	13	4	12	0	0	0	0	0	0	0	0	0	0	0	0	0	0	0	0	0	0	0	0	0	0	0	0	0	0	0	0	0	0	0	0
TTGTTCATTTTATAGTT	0	0	0	0	0	0	0	0	0	0	0	0	0	0	0	0	5	0	0	0	0	0	0	0	0	0	0	3	0	0	14	27	23	0	0	0	0	0	0	0	1	1	1	1	1	1	196	18	1
AAGCTACTGGAATTGAT	0	0	0	0	0	0	0	0	0	3	0	0	0	0	0	0	0	0	0	0	0	0	0	12	0	43	0	0	0	0	17	0	0	0	0	0	0	0	0	0	0	0	0	0	0	0	0	0	0
ATCACCAATGTTTCAGA	0	0	0	0	0	0	0	0	0	0	0	0	0	0	0	0	0	0	0	0	0	0	0	0	0	0	0	10	0	0	0	0	0	0	0	0	0	0	0	0	0	0	0	0	0	0	0	0	0
GCTTCTTGCTTCTTTCC	0	0	0	0	0	0	0	0	0	0	0	0	0	0	0	0	0	0	0	0	0	0	0	0	0	0	0	0	3	0	0	0	0	0	0	0	0	0	0	0	0	0	0	0	0	0	0	0	0
GGTGAAAGAAACAGCAA	0	0	0	0	0	0	0	0	0	3	0	0	0	0	0	0	0	0	0	0	0	0	0	0	0	0	0	0	0	0	0	0	0	0	0	0	0	0	0	0	0	0	0	0	0	0	0	0	0
TATGGATGGATAACCAT	0	0	0	0	0	0	0	0	0	20	0	0	0	0	0	0	0	0	0	0	0	0	0	0	0	0	0	0	0	0	0	0	0	0	0	0	0	0	0	0	1	1	1	1	1	1	1	0	1
TCTGATGTATGCCTCAT	17	24	0	0	0	0	0	0	0	0	0	0	23	26	33	11	16	0	0	0	6	0	0	6	0	5	0	33	0	0	14	0	0	0	0	0	0	30	0	0	1	299	1	1	1	1	1	102	82
TTCCCATCAATTTTGAT	7	55	47	0	4	0	0	0	0	5	17	12	0	0	0	0	0	0	0	0	0	0	0	0	0	0	11	34	3	0	0	19	0	0	0	0	0	0	0	0	1	1	254	156	1	210	1	57	1
CCTTTGTTTAACTACTA	0	0	0	0	0	0	0	0	0	0	0	0	0	0	22	12	9	0	0	0	0	0	0	0	0	0	0	6	0	0	0	0	0	0	0	0	0	0	0	0	0	0	0	0	0	0	0	0	0
CTGGTTATTTCTTGGAG	0	0	0	0	0	0	0	0	0	0	0	0	0	0	0	0	0	0	0	0	0	0	0	0	0	0	0	4	0	0	0	0	0	0	0	0	0	0	0	0	0	0	0	0	0	0	0	0	0
GGATTGTGGAGGCCTAT	0	0	0	0	0	0	0	0	0	0	0	0	0	0	0	34	0	0	0	0	0	0	0	0	0	0	0	0	0	0	0	0	0	0	0	0	0	0	0	0	0	0	0	0	0	0	0	0	0
TCGATGGATTTCGCTTT	0	0	0	0	0	0	0	0	0	0	0	0	0	0	0	0	0	0	0	0	0	0	0	0	0	0	11	0	0	0	0	0	0	0	0	0	0	0	0	0	0	0	0	0	0	0	0	0	0
ATGATACACTGAAGATT	0	18	0	0	0	0	18	40	0	0	34	16	0	0	0	0	0	21	6	0	0	0	0	8	36	24	0	18	27	39	17	27	0	0	35	20	0	0	0	28	1	1	1	1	1	1	1	17	49
CAAAGGCAATTCCGGAA	0	6	0	0	0	0	0	0	0	0	0	0	0	0	0	0	0	0	0	0	0	0	0	0	0	0	0	0	10	0	6	0	0	0	13	0	30	0	0	0	1	1	1	1	1	1	1	0	1
CAATACTCATTTTTGTT	34	0	0	0	0	0	0	0	0	0	0	0	0	0	0	0	0	0	0	0	0	0	0	0	0	0	0	0	9	0	0	0	0	0	0	0	0	0	0	0	1	1	1	1	1	1	1	20	1
GAAGTGGGGCAAAGTCT	0	0	0	0	0	0	0	0	0	0	0	0	0	0	0	0	0	0	0	0	0	0	0	0	0	0	0	0	0	0	0	0	0	0	0	9	0	0	0	0	0	0	0	0	0	0	0	0	0
GAGGTTACTCCCAAAAC	0	61	31	0	11	0	25	20	30	0	17	0	17	116	173	176	108	80	42	116	77	0	40	19	40	10	5	8	3	0	17	0	65	37	0	16	13	0	26	28	1	246	1	1	1	194	212	265	65
GGAATTATAATATTACA	235	253	294	0	125	0	0	93	30	83	31	16	0	0	0	0	0	0	0	0	0	0	0	0	0	0	47	3	0	0	0	0	0	0	0	0	0	0	0	0	629	1	421	233	246	1	1	77	1
GGTGTTGAACGAATTCA	0	0	16	0	0	0	0	0	0	0	0	0	0	0	0	21	0	0	0	0	0	0	5	0	0	0	5	2	3	0	0	0	0	0	0	0	0	0	0	0	1	1	1	1	1	1	1	15	1
GTGATGTTTTCCCTTCT	0	0	0	0	13	0	0	7	0	0	0	0	0	37	45	44	16	0	0	0	0	0	0	0	0	0	13	0	9	0	0	0	30	0	0	27	9	0	0	0	1	1	1	1	345	1	108	9	1
TCAAGGAATTCAAGTCA	0	0	0	0	0	0	0	0	0	0	0	0	0	0	0	5	0	0	0	0	0	0	0	0	0	0	0	5	0	0	0	0	0	0	0	0	0	0	0	0	0	0	0	0	0	0	0	0	0
TCAATGAATTCAAGTCA	976	1466	1572	535	1468	1077	1021	1006	749	958	941	868	758	562	451	439	322	316	162	297	266	159	451	319	494	327	988	815	790	456	555	643	535	1125	411	985	1022	853	647	507	6332	4385	3429	6252	3569	2729	534	2699	1570
TTCATCAGGGACTTGTG	0	0	0	63	0	0	0	7	27	11	0	0	0	0	0	0	0	0	8	0	0	0	0	0	0	0	0	0	0	4	0	0	0	0	0	0	0	56	0	0	1	1	1	1	1	1	1	24	1
ACATTAATGCTTATAGT	15	33	16	0	0	0	0	0	0	0	0	0	0	0	0	0	0	0	0	0	0	0	0	0	0	0	0	0	0	0	0	0	0	0	0	0	0	0	0	0	1	1	1	1	1	1	1	0	1
AGATAGAATATGGAAGC	0	0	0	0	0	0	0	0	0	0	0	0	19	0	0	0	0	0	0	0	0	0	0	8	0	0	0	0	0	0	0	0	0	0	0	0	0	0	0	0	0	0	0	0	0	0	0	0	0
AGTGATGAGATGGAGAC	0	0	0	0	0	0	0	0	0	0	0	0	0	0	0	0	0	0	0	0	0	0	0	0	0	0	16	0	0	0	0	0	0	0	0	0	0	0	0	0	0	0	0	0	0	0	0	0	0
ATGATGGCCTACCTGGA	0	0	0	0	0	0	0	0	0	0	0	0	0	0	0	5	0	0	0	0	0	0	0	0	0	0	0	0	0	0	0	0	0	0	0	0	0	0	0	0	0	0	0	0	0	0	0	0	0
CAATGGTGATATCTGTT	0	0	0	0	0	0	0	0	0	0	0	0	0	0	0	0	0	0	0	0	0	0	0	0	0	0	0	0	0	6	0	0	0	0	0	0	0	0	0	0	0	0	0	0	0	0	0	0	0
CATTCAGTGTATAGAGG	0	0	0	0	0	0	0	15	0	3	0	0	0	0	0	0	0	0	0	0	0	0	0	0	0	0	0	0	0	0	0	0	0	0	0	0	0	0	0	0	0	0	0	0	0	0	0	0	0
CCCATTTCCTCACATCA	0	0	0	0	0	0	0	0	0	0	0	0	0	0	0	0	0	0	0	0	0	0	0	0	0	0	0	0	0	0	0	0	0	0	0	0	0	0	0	21	1	1	1	1	409	1	1	0	1
CGATCAAGCACGTTGAA	0	0	0	0	0	0	0	0	0	0	0	0	0	0	0	0	0	0	0	0	0	0	0	0	0	0	0	0	4	0	0	0	0	0	0	0	0	0	0	0	0	0	0	0	0	0	0	0	0
CGGGCTAGCACAGATGA	0	5	4	0	0	0	0	0	0	0	0	0	0	0	0	0	0	0	0	0	0	0	0	0	0	0	0	0	0	4	0	0	0	0	0	0	0	0	0	0	1	1	1	1	1	1	1	24	1
AAAACAATCGCCTTCTT	0	0	0	0	0	0	0	0	0	0	0	0	0	0	0	0	0	0	0	0	0	0	0	17	0	0	0	0	0	6	0	0	0	0	0	0	0	0	0	0	0	0	0	0	0	0	0	0	0
ATACAGGCTCTACACAG	0	0	0	0	0	0	0	0	0	0	0	0	0	0	0	0	0	0	0	0	0	0	0	9	0	0	0	0	0	0	0	0	0	0	0	0	0	0	0	0	0	0	0	0	0	0	0	0	0
ATTCTCTATAAAGGTAA	0	0	0	0	0	0	0	0	0	0	0	0	0	0	0	0	0	0	0	0	0	0	0	0	0	0	0	0	7	0	0	0	0	0	0	0	0	0	0	0	0	0	0	0	0	0	0	0	0
CATTTGAGCTGAAAAAG	0	0	0	0	0	0	0	0	0	0	0	0	0	0	3	0	0	0	0	0	0	0	0	0	0	0	0	0	0	0	0	0	0	0	0	0	0	0	0	0	0	0	0	0	0	0	0	0	0
CCTAGGGATTTATATAA	0	0	0	0	0	0	0	0	0	0	0	0	0	0	0	0	0	0	0	0	0	0	0	0	0	0	0	0	0	0	0	0	0	0	0	0	11	0	0	0	0	0	0	0	0	0	0	0	0
CTGCTCCTAACATTGAT	0	0	0	0	0	0	0	0	8	0	0	0	0	0	0	0	0	0	0	0	0	0	0	0	0	0	0	0	0	0	14	0	0	0	0	0	0	0	0	0	0	0	0	0	0	0	0	0	0
GAATTTCTTTACCGTAA	0	0	0	0	0	0	0	0	23	0	0	0	0	0	0	0	0	0	0	0	0	0	0	0	0	0	0	0	0	0	0	0	0	0	0	0	0	0	0	0	0	0	0	0	0	0	0	0	0
GGGATTCTCCAAATACA	0	0	0	0	0	0	0	0	29	0	0	0	0	0	3	0	0	0	0	0	0	0	0	11	0	0	0	0	0	6	0	0	0	0	0	0	0	0	0	0	1	1	1	1	1	1	1	12	89
GGGATTTCTCCAAATAC	0	0	0	0	0	0	0	0	0	0	0	0	0	0	0	0	0	0	0	0	0	0	0	26	0	0	0	0	0	0	17	0	0	0	0	0	0	0	0	0	0	0	0	0	0	0	0	0	0
TACACTATACATAGTCT	97	24	74	63	9	151	61	80	0	23	65	79	84	49	29	67	148	0	57	118	100	370	4	822	69	129	4	16	95	260	137	125	58	0	52	20	13	142	65	188	420	661	263	781	1	226	1	236	249
TTTAGTACATCGTTTAT	0	0	0	0	0	0	0	0	0	0	0	0	0	0	4	0	0	0	0	0	0	0	9	0	0	0	0	0	0	0	0	0	0	0	0	0	0	0	0	0	1	1	1	1	1	1	1	0	1
GTCAAGATACCTTCCAG	36	0	0	0	0	0	0	0	0	0	0	0	15	0	0	0	0	0	0	0	0	0	0	0	0	0	0	0	0	0	0	0	0	0	0	0	0	0	0	0	0	0	0	0	0	0	0	0	0
TGTACTAGGAGTATTCA	0	0	0	0	0	0	0	0	0	0	0	0	0	0	0	0	0	0	0	0	0	0	0	0	0	0	0	13	0	0	0	0	0	0	0	0	0	0	0	0	0	0	0	0	0	0	0	0	0
AGTTATTACAGTATTAC	264	84	60	122	181	65	86	228	234	172	283	301	522	105	66	94	117	111	202	110	175	197	51	136	122	298	96	130	178	159	124	253	337	37	258	219	228	366	539	341	924	1762	1164	884	767	1435	89	797	508
ATGGCTTTACCTTGTAT	0	0	0	0	0	0	0	0	0	0	0	0	0	0	0	0	0	0	0	0	0	0	0	12	13	12	0	0	0	0	0	0	0	0	0	0	0	0	0	0	0	0	0	0	0	0	0	0	0
ATGGGAATGGAGGAGAT	0	0	0	0	0	0	0	0	6	0	0	18	0	0	13	0	0	0	0	0	0	0	0	0	0	0	0	0	7	0	12	0	0	0	0	0	4	0	30	0	1	1	1	1	1	1	1	41	1
CTTCTGCAGTTACACTT	0	0	0	0	0	0	0	0	0	0	0	0	0	0	0	0	0	0	0	5	0	0	0	0	0	0	0	0	0	0	21	0	0	0	0	0	0	0	0	0	0	0	0	0	0	0	0	0	0
GACAACATCTAAAGCAG	12	8	0	0	0	0	0	4	0	9	0	18	6	0	4	0	0	0	0	0	0	0	0	0	0	0	0	3	0	23	0	23	0	0	26	0	0	0	0	0	88	1	1	1	1	205	142	104	1
GGGCTACTCAACAATAA	0	0	0	0	4	0	0	0	0	0	0	0	0	0	0	0	0	0	0	0	0	0	86	0	0	36	0	0	0	0	0	0	0	0	0	0	0	0	0	104	0	0	0	0	0	0	0	0	0
GTAGATTTAAACAACAA	0	0	0	0	0	0	0	0	0	0	0	0	0	0	0	0	0	0	0	16	0	0	0	0	0	0	0	0	0	0	0	0	0	0	0	0	0	0	0	0	0	0	0	0	0	0	0	0	0
GTGCTGGAATTGAGGTC	0	0	0	0	0	0	0	0	8	0	0	0	0	0	0	0	0	0	0	0	0	0	0	0	0	0	0	0	0	0	4	0	0	0	0	0	0	0	0	0	0	0	0	0	0	0	0	0	0
TCACCAATTGCTGTTCT	0	0	0	0	0	0	0	0	11	0	17	37	0	0	0	0	0	0	0	0	0	0	0	0	0	0	0	0	3	0	0	0	0	0	0	0	0	0	0	0	1	1	1	1	1	1	1	0	1
AATGGCAGACAGGTGCT	0	0	0	0	0	0	0	0	8	0	0	0	0	0	0	0	0	0	0	0	0	0	0	0	0	0	0	0	0	0	0	0	0	0	0	0	0	0	0	0	0	0	0	0	0	0	0	0	0
ATGGAAACTGGGTTGCC	0	0	0	0	0	0	0	0	0	0	0	0	0	0	8	0	0	0	0	0	0	0	0	0	0	0	0	0	0	0	0	0	0	0	0	0	0	0	0	0	0	0	0	0	0	0	0	0	0
CAGAGTTAACCAGAAAA	0	0	0	0	0	0	0	0	0	0	0	0	0	0	0	0	0	0	0	0	0	0	0	0	0	0	0	0	0	6	0	0	0	0	0	0	0	0	0	0	0	0	0	0	0	0	0	0	0
GAGCATTATGGAGAATG	0	0	0	0	7	29	0	0	6	0	0	0	0	0	11	5	19	11	0	0	0	10	0	0	0	0	0	0	4	8	0	12	0	0	0	0	0	0	0	0	0	0	0	0	0	0	0	0	0
TGACTGCTGAAATGGCA	0	0	0	0	0	0	0	0	0	0	0	0	0	0	0	0	0	0	0	0	0	0	0	0	0	0	0	0	0	0	0	0	10	0	0	0	0	0	0	0	0	0	0	0	0	0	0	0	0
AGCTGTTGAGCAGTAGA	0	0	0	0	0	0	0	0	0	0	0	0	0	0	0	0	0	0	0	16	0	0	0	0	0	0	0	6	4	0	0	0	53	0	0	0	13	0	0	0	0	0	0	0	0	0	0	0	0
ATCAATTTTAAATATTG	0	0	0	0	0	0	0	0	0	0	0	0	0	0	0	0	0	0	0	0	0	0	0	0	0	0	0	2	0	0	0	0	0	0	0	0	0	0	0	0	0	0	0	0	0	0	0	0	0
ATTGATGATTAGCTTGA	0	57	25	0	13	0	0	13	0	38	0	37	17	0	0	0	0	11	0	0	29	0	0	5	10	0	20	38	0	0	0	0	0	0	48	0	15	0	0	0	0	0	0	0	0	0	0	0	0
CTGCCCTGGTTCCTTTA	0	0	0	0	0	0	0	0	0	0	0	0	0	0	0	0	0	0	0	0	0	0	0	0	0	0	9	0	0	0	0	0	0	0	0	0	0	0	0	0	0	0	0	0	0	0	0	0	0
GGAAATAACAACTCCTG	0	10	0	0	0	0	0	0	0	0	0	0	0	0	0	0	0	0	0	0	0	0	0	0	0	0	0	0	0	0	0	0	0	0	0	0	0	0	0	0	0	0	0	0	0	0	0	0	0
TAAAGACAAAATCTTTC	0	0	0	0	0	0	0	0	0	0	0	0	0	0	0	0	0	0	0	0	0	0	5	0	0	0	0	0	0	0	0	0	0	0	0	0	0	0	0	0	0	0	0	0	0	0	0	0	0
TAGCCTGTCCCTGTCTG	0	6	0	0	9	0	0	0	23	0	0	0	0	0	0	11	23	17	0	0	0	0	0	0	0	0	0	3	0	0	0	0	0	0	0	0	0	0	0	0	0	0	0	0	0	0	0	0	0
TCATACAATATTTAAAA	0	0	0	0	0	0	0	0	0	0	0	0	0	0	0	0	0	0	11	0	0	0	0	0	0	0	0	0	0	0	0	0	0	0	0	0	0	0	0	0	0	0	0	0	0	0	0	0	0
AAATTTCTTCATATTTG	0	0	0	0	0	0	0	0	0	0	0	0	0	0	0	0	0	0	0	0	0	0	0	9	0	0	0	0	0	0	0	0	0	0	0	0	0	0	0	0	0	0	0	0	0	0	0	0	0
ACATTGCACAATGCCCT	0	0	0	0	0	0	0	11	0	0	0	0	0	0	0	0	0	0	0	0	0	0	0	0	0	0	0	0	0	0	0	0	0	0	0	0	0	0	0	0	0	0	0	0	0	0	0	0	0
AGATAAATTGGACGATG	0	0	0	0	0	0	0	0	0	0	0	0	0	0	0	0	0	0	0	0	0	0	0	0	0	0	0	10	0	0	0	0	0	0	0	0	0	0	0	0	0	0	0	0	0	0	0	0	0
GTGATCTCCAACTCCAG	0	0	0	0	0	0	0	0	0	0	0	0	0	0	0	0	0	0	0	0	0	0	0	0	0	0	0	0	0	0	0	0	0	0	0	0	4	0	0	0	0	0	0	0	0	0	0	0	0
TAAAGTTTCCGATGATG	0	0	0	0	18	0	0	0	11	0	0	0	0	0	0	0	0	0	4	0	0	0	0	9	0	0	0	6	0	0	17	19	0	0	0	5	0	0	0	0	0	0	0	0	0	0	0	0	0
CAATCTCAAAGCAAAAA	0	0	0	0	0	0	0	0	0	0	0	0	0	0	0	0	0	0	0	0	0	0	0	8	0	0	0	0	0	0	0	0	0	0	0	0	0	0	0	0	0	0	0	0	0	0	0	0	0
CTAAGAAAAATGCAGAG	0	6	0	0	0	0	0	0	0	0	0	0	0	0	0	0	0	0	0	0	0	0	0	0	0	0	0	0	0	0	0	0	0	0	0	0	0	0	0	0	0	0	0	0	0	0	0	0	0
TAAAATATATAGTCACT	10	0	0	0	0	0	0	0	0	0	0	0	0	0	0	0	0	0	0	18	0	0	0	23	0	0	0	0	0	0	0	0	0	0	0	4	0	0	0	0	1	1	1	1	1	1	1	8	1
TCCGAAGGAGGTAACAC	0	0	0	0	0	0	0	0	0	0	0	0	0	0	0	0	0	0	0	0	0	0	0	0	0	0	0	0	0	0	0	0	0	0	0	0	0	15	0	0	1	1	1	1	1	1	1	12	1
AGAAAACTCATTTTATA	0	13	0	0	0	0	0	0	0	8	24	49	11	0	10	0	5	4	0	34	0	0	0	12	0	0	0	5	13	14	0	0	0	0	0	0	0	0	0	0	0	0	0	0	0	0	0	0	0
AGAAAGTTGAAATTTAT	0	0	0	0	0	0	0	0	0	0	0	0	0	0	0	0	0	0	0	0	0	0	0	0	0	0	0	3	16	0	19	0	0	0	0	0	0	0	0	42	0	0	0	0	0	0	0	0	0
CCATTTTTCATCTGAGG	0	0	0	0	0	0	0	0	0	0	0	0	0	0	0	0	0	0	0	0	0	0	0	0	0	0	0	0	0	0	0	8	0	0	0	0	0	0	0	0	0	0	0	0	0	0	0	0	0
AATGATGCAATATTTAA	39	0	0	0	0	0	0	0	0	30	0	0	0	0	0	0	0	11	0	0	0	0	0	0	0	0	0	0	26	0	0	0	0	0	0	0	0	0	0	0	111	1	1	1	1	1	1	9	1
GAGGAAGGATGGAATGG	0	13	0	63	38	0	27	18	32	5	0	0	0	56	6	0	5	0	0	0	0	0	5	0	23	0	4	8	3	4	37	0	23	0	0	38	7	0	9	0	0	0	0	0	0	0	0	0	0
ATTGGAGGAAAAGCATT	0	0	0	0	0	0	0	0	0	0	0	0	0	0	0	0	0	0	0	0	0	0	16	0	7	0	0	0	0	0	0	0	0	0	0	0	0	0	0	0	0	0	0	0	0	0	0	0	0
TTGAAGTCCTCCCTTCT	0	0	0	0	0	0	0	11	0	0	24	0	0	0	0	0	0	0	0	0	11	0	4	0	0	0	0	0	0	0	0	0	0	0	0	0	0	0	0	0	0	0	0	0	0	0	0	0	0
CCATTGTCCCCAAGCAC	0	0	0	0	0	0	0	0	0	5	0	8	6	0	17	0	0	0	0	0	0	0	0	0	0	0	0	4	6	0	0	0	0	0	0	0	0	0	0	0	0	0	0	0	0	0	0	0	0
GGAGAGAGGACCTGAAC	0	0	0	0	0	0	0	0	0	0	0	31	25	0	0	0	0	0	0	0	0	0	0	0	0	21	0	22	2	0	0	0	0	0	0	0	0	0	0	0	0	0	0	0	0	0	0	0	0
AACACCTCAACTGGGGC	0	0	0	0	0	0	0	0	0	0	0	0	0	0	0	0	0	8	0	13	0	0	0	0	0	0	0	0	3	0	0	0	0	0	0	0	0	0	0	0	0	0	0	0	0	0	0	0	0
GCTACAAAGCTTTCTAT	0	0	0	0	0	0	0	0	0	0	0	0	15	0	0	0	0	0	0	0	0	0	0	0	0	0	0	0	0	0	10	0	0	0	0	0	0	0	0	0	0	0	0	0	0	0	0	0	0
GAATGTGAAAAAGGGTC	0	0	0	0	0	0	18	0	0	0	0	0	0	19	0	0	0	0	0	0	0	0	0	0	0	0	0	0	0	0	0	0	0	0	0	0	0	0	0	0	0	0	0	0	0	0	0	0	0
TTGAAGCTCCATCAATG	0	0	0	0	0	0	0	0	0	0	0	0	4	0	0	0	0	0	0	0	0	0	0	0	0	0	0	0	0	0	0	0	0	0	0	0	0	0	0	0	0	0	0	0	0	0	0	0	0
TTGTTTGCTCCTTCTGA	0	6	0	19	0	0	0	0	0	5	0	0	0	19	0	0	0	11	0	0	0	0	0	0	0	0	0	0	0	0	0	0	0	103	0	0	11	0	0	0	0	0	0	0	0	0	0	0	0
ATTGAGTATCTTCGGGA	0	0	0	58	0	0	0	11	0	13	0	0	0	0	21	32	26	19	0	0	0	0	0	0	0	0	0	0	0	0	0	0	0	0	0	0	0	0	0	35	0	0	0	0	0	0	0	0	0
CAGTTACAGGGGCTTAT	12	10	0	0	0	0	0	0	0	13	17	0	0	0	0	0	0	0	0	0	0	0	0	0	0	0	0	0	0	0	0	0	10	0	0	0	0	0	0	0	0	0	0	0	0	0	0	0	0
GGAACGGTCATATATTC	0	43	8	87	16	294	32	38	23	20	72	12	40	0	0	0	0	0	0	0	0	0	0	0	0	0	117	51	45	31	10	12	60	37	0	29	35	178	86	118	0	0	0	0	0	0	0	0	0
TGGCTATTGTCTTCTGA	0	0	0	0	0	0	0	0	19	0	0	0	0	0	0	0	0	0	0	0	0	0	0	0	0	0	0	0	0	14	0	0	0	0	0	0	0	0	0	0	0	0	0	0	0	0	0	0	0
TTTCTATCACCATCTCC	0	0	0	0	0	0	0	0	0	0	0	0	0	0	0	0	0	0	0	0	0	0	0	0	0	0	5	0	0	0	0	0	0	0	0	0	0	0	0	0	0	0	0	0	0	0	0	0	0
AAATTTAGGTACCCTTC	0	0	0	0	0	0	0	0	0	0	0	0	0	0	0	0	0	0	0	0	0	0	0	0	0	0	0	0	0	0	0	0	0	234	48	0	0	0	0	0	0	0	0	0	0	0	0	0	0
ACTTTCAGCGTATGAAA	0	0	0	0	0	0	0	0	0	0	0	0	0	0	0	0	0	0	0	0	0	0	0	0	0	0	0	0	4	0	0	0	0	0	0	0	0	0	0	0	0	0	0	0	0	0	0	0	0
AGGAATTGCAGGAGAAC	0	0	0	0	0	0	0	0	0	0	0	0	0	0	0	0	0	0	0	0	0	0	4	0	0	0	0	0	0	0	0	0	0	0	0	0	0	0	0	0	0	0	0	0	0	0	0	0	0
ATCAAGCTCTAGTCGGT	0	0	0	0	0	0	0	0	11	0	0	0	0	0	6	0	0	19	0	0	0	0	0	0	0	0	0	0	3	0	6	0	0	0	0	0	0	0	0	0	0	0	0	0	0	0	0	0	0
CATCAAATAATACTTTA	0	0	0	0	0	0	0	9	4	0	0	0	0	0	7	0	0	6	0	0	0	0	0	0	0	0	0	5	0	0	4	0	0	0	0	0	0	0	0	0	0	0	0	0	0	0	0	0	0
GGAAATGAATTCGGCCA	136	102	189	131	117	151	56	53	30	33	0	28	28	288	112	88	143	130	0	0	0	0	11	29	0	0	110	111	64	37	33	43	25	37	0	9	0	117	65	83	95	1	1	1	1	1	1	41	96
GGCTTTTCCCAGATGCA	0	0	0	0	4	0	0	0	0	0	0	0	0	0	0	0	0	0	0	0	0	0	0	0	0	0	0	0	3	4	14	0	13	0	0	0	0	0	0	21	0	0	0	0	0	0	0	0	0
GGTCCAGAGTGAAGATA	51	0	14	0	4	0	7	27	0	0	0	0	0	0	17	14	0	6	0	0	0	0	0	0	0	26	16	2	0	16	12	0	0	0	0	0	0	0	0	0	1	1	230	1	1	1	1	34	1
TGACACAAGGTTTGCAA	0	0	4	0	4	0	0	7	0	0	0	0	0	0	6	4	0	0	0	0	0	0	0	0	0	0	4	3	0	4	0	0	0	0	0	0	0	0	0	0	0	0	0	0	0	0	0	0	0
TGACAAAAGGTTTGCAA	274	267	150	39	278	65	93	148	61	42	55	49	66	214	438	187	181	203	89	5	11	28	4	33	0	0	469	294	81	56	73	58	88	131	26	18	35	0	22	118	220	841	1	166	1	218	183	418	210
TTTGACGGCACAGATAG	0	0	0	0	0	0	0	4	6	0	10	0	0	0	0	0	0	0	0	0	0	0	0	0	0	0	0	0	0	0	0	0	0	0	0	0	0	0	0	0	0	0	0	0	0	0	0	0	0
ATTCTTGGAAGAAGCTT	5	23	4	92	18	72	0	13	6	5	0	0	11	0	7	0	0	0	0	0	0	0	0	0	0	0	16	4	0	0	0	0	0	0	0	0	0	0	0	0	0	0	0	0	0	0	0	0	0
ATTTTAATTTTGGTCCT	0	0	0	0	0	0	7	0	0	0	0	0	9	0	0	0	0	0	0	0	0	0	0	0	0	0	0	0	0	0	0	0	0	0	0	0	0	0	0	0	0	0	0	0	0	0	0	0	0
CAAGCCAAATGAGGATG	22	4	0	34	4	0	0	0	0	3	0	0	0	0	0	0	0	0	0	0	0	0	0	9	53	0	0	0	3	0	0	0	0	0	0	4	0	0	0	0	1	1	1	1	1	1	1	8	1
CATCACGTAAAATTCAG	0	0	0	0	0	0	0	0	0	3	0	0	0	0	0	0	7	0	0	5	0	0	5	0	43	12	0	0	0	0	0	0	0	0	0	0	0	0	0	0	443	1	369	1	1	1	1	120	178
CATGGCATCAAATACAA	31	23	0	0	0	0	0	7	21	8	41	6	6	0	0	0	0	0	0	0	0	0	4	0	0	0	0	8	0	0	0	0	0	0	0	0	13	10	0	0	1	765	294	1	1	1	1	104	1
GATGCTCAAATTGCATT	0	6	0	0	0	0	0	0	0	0	0	0	0	0	4	0	5	8	0	0	0	0	0	0	0	0	0	6	13	4	0	0	0	0	0	0	0	0	0	0	1	1	1	1	1	1	1	28	1
GCATCAAATACAAACCT	0	0	0	0	0	0	0	0	0	0	0	0	6	0	0	0	0	0	0	0	0	0	0	0	0	0	0	3	0	0	0	0	0	0	0	0	0	0	0	0	1	1	1	276	1	1	1	0	1
GGAACTGTCATATATTC	17	100	66	68	40	0	59	97	168	41	75	85	47	105	139	88	99	40	129	92	157	114	148	17	63	45	11	0	41	0	0	0	0	0	0	0	0	0	17	0	1173	1046	1005	1143	674	1087	427	779	900
GTCATCCAGACCCTAAC	24	22	0	0	9	0	0	24	0	14	0	0	0	0	0	0	0	13	10	0	0	0	27	14	23	0	56	3	5	0	0	0	0	0	0	7	0	0	0	0	1	1	1	1	1	1	1	44	1
TCGTGTTTGGAAACATC	0	0	0	0	0	0	0	0	0	0	0	0	0	0	0	0	0	0	0	0	0	0	0	0	0	0	0	0	0	0	0	0	0	0	0	0	0	25	0	0	1	219	14	1	1	1	169	53	1
TGGCTATAGTCTTCTGA	0	0	0	0	0	0	0	0	0	5	0	0	0	0	3	0	0	0	0	0	0	0	0	0	0	0	0	0	0	0	0	0	0	0	0	0	0	0	0	0	1	1	279	1	1	1	1	26	1
CCAAGTGAACCTGATGT	0	0	0	0	0	0	0	0	0	0	0	0	0	0	0	0	0	0	0	0	0	0	0	6	0	0	0	0	0	0	0	0	0	0	0	0	0	0	0	0	0	0	0	0	0	0	0	0	0
CCGTTCAATAGCTTGTC	0	0	6	0	0	0	0	0	0	0	0	22	0	56	71	51	92	107	93	42	100	80	60	25	66	24	41	20	20	19	31	27	98	66	44	11	65	86	30	0	1	1	1	1	1	1	614	242	449
CTGTCGCAAGACAAAGT	0	0	0	0	7	0	0	0	0	0	0	0	0	0	0	0	0	0	0	0	0	0	0	0	0	0	0	0	0	0	0	0	0	0	0	0	0	0	0	0	1	1	1	1	1	1	1	0	1
GAGGATTTATTTGTTTC	0	13	0	0	0	0	0	0	0	0	0	0	0	0	0	0	0	0	0	0	0	0	0	0	0	0	0	0	0	0	0	0	0	0	0	0	0	0	0	0	1	1	238	1	1	1	1	28	1
GCTACAAAACTTTCTAT	0	0	0	0	0	0	0	0	13	0	0	16	0	0	0	0	0	0	0	34	11	0	26	15	0	55	25	5	3	0	0	0	0	0	0	0	0	0	0	0	0	0	0	0	0	0	0	0	0
GGTATTGAGACACCCGC	0	0	0	0	0	0	0	0	0	0	0	0	0	0	0	0	0	0	0	0	9	0	0	0	0	0	0	0	0	0	0	0	0	0	0	0	0	0	0	0	0	0	0	0	0	0	0	0	0
TACACGATATCGCCAGT	0	0	0	0	0	0	0	0	0	0	0	0	0	0	0	0	0	0	11	0	0	0	0	0	0	0	0	0	4	23	0	0	0	0	0	0	0	0	0	0	1	1	1	1	1	1	1	23	1
TGACGATGGAGTCCTTG	0	0	0	0	0	0	14	0	0	5	0	0	15	0	21	7	9	8	4	21	0	0	38	23	72	57	0	0	0	0	0	0	25	0	0	0	0	0	0	0	0	0	0	0	0	0	0	0	0
TTTGTAGAGAGTGAAGA	0	0	0	0	0	0	18	0	0	0	0	18	0	0	0	7	0	0	0	5	6	0	0	0	0	0	0	13	9	0	0	0	0	0	0	0	7	0	0	0	1	1	1	1	1	1	1	0	1
TTTTCTGTACGATCAGA	0	0	0	0	0	0	0	0	0	0	0	0	0	0	0	0	0	0	0	0	0	0	0	17	36	0	0	0	0	0	0	0	0	0	0	0	0	0	0	0	0	0	0	0	0	0	0	0	0
AAATTTGCCCTTAATGG	0	6	0	0	0	0	16	0	10	13	0	0	0	0	0	11	0	0	0	0	0	0	64	33	20	24	0	0	24	0	15	0	15	0	0	0	4	0	0	0	1	1	1	1	1	1	1	24	1
AATACAAAAGGCAGCTT	0	4	0	0	0	0	0	0	0	0	0	0	0	0	10	28	38	15	0	0	0	0	0	0	0	0	0	0	0	0	0	0	0	0	0	21	4	0	0	0	0	0	0	0	0	0	0	0	0
ATACTTGATATTAGATG	0	0	0	0	0	0	0	0	0	5	0	0	0	0	0	0	0	0	0	0	0	0	0	0	0	0	0	0	10	0	0	0	0	0	0	0	0	0	0	0	0	0	0	0	0	0	0	0	0
ATGTTGTCTTTCCTATC	0	0	0	0	0	0	0	0	0	0	0	0	0	0	0	12	0	0	0	0	0	0	0	0	0	0	0	0	0	0	0	0	0	0	0	0	0	0	0	0	0	0	0	0	0	0	0	0	0
CCTGCAGTACTGATGTG	0	0	0	0	0	0	0	0	0	0	0	0	0	0	3	21	12	17	0	0	0	0	0	0	0	0	0	0	0	0	0	0	0	0	0	0	0	36	0	0	1	1	1	1	1	1	1	13	1
CGCATTTTGGATCACAA	0	5	0	0	0	0	0	0	0	5	0	0	0	0	4	0	0	0	0	0	0	0	0	0	0	0	0	0	0	0	0	0	0	0	0	11	0	0	0	0	1	1	370	1	1	1	1	42	1
CTTTCTTATTTCCTACT	448	645	645	462	345	294	93	265	309	401	307	332	399	629	1080	956	545	515	175	378	275	190	540	232	448	503	521	612	483	588	677	549	686	319	162	541	610	533	686	542	2564	4807	3363	1617	1	1426	3246	5871	5758
GAAGGTGGTGCAAAATC	0	0	0	0	0	0	0	0	11	0	0	0	0	0	11	0	7	0	0	0	0	0	0	0	0	0	0	2	0	0	12	0	0	0	0	4	0	0	0	0	63	1	1	1	1	1	1	3	1
GAGCTCCGAATTATCAG	0	0	0	0	0	0	0	0	0	0	0	0	0	0	0	0	0	0	0	0	0	0	0	0	0	0	0	0	0	0	10	0	0	0	0	0	0	0	0	0	0	0	0	0	0	0	0	0	0
GATGCTCAGGCAAGGGT	0	10	16	0	0	0	0	0	0	11	0	0	0	34	24	21	7	0	0	0	0	0	5	25	66	0	13	4	5	0	0	0	0	0	35	0	0	0	13	0	1	1	1	312	1	1	1	82	128
GGGTTATGGCTTGAGGT	0	0	0	0	0	0	0	0	0	0	0	0	0	0	0	0	0	10	0	0	0	0	0	0	0	0	0	0	0	0	0	0	0	0	0	0	0	0	0	0	1	1	133	1	1	1	12	14	1
TGACAGGTGTGAGCATC	0	0	0	0	0	0	0	0	0	0	0	0	0	0	0	0	0	0	0	0	0	0	0	0	0	0	0	8	0	0	0	0	0	0	0	0	0	0	0	0	1	1	1	1	1	1	1	9	1
TGGAAGCTCCTTCCTAG	0	0	0	0	0	0	0	0	0	0	0	0	23	0	3	0	0	0	0	0	0	0	0	0	0	0	0	10	0	0	0	0	0	0	0	14	0	0	73	0	1	1	1	1	1	1	1	12	31
TTGTGCTTGAACTTACA	0	13	6	39	0	0	0	20	6	8	0	0	0	0	17	0	14	15	0	0	0	0	0	5	0	0	23	14	4	29	17	43	5	0	0	0	17	0	0	0	356	301	1	262	1	1	1	199	161
AGGATTTTGGAATTAAG	0	6	0	0	0	0	0	0	0	0	0	0	0	0	0	0	0	0	0	0	0	0	0	0	0	0	0	0	0	0	0	0	0	0	0	0	0	0	0	0	0	0	0	0	0	0	0	0	0
CAAAGCGTATATTTGTG	22	0	0	0	4	0	0	0	0	0	0	0	0	0	33	21	26	4	0	0	0	0	0	0	0	0	0	0	4	0	0	0	0	0	0	0	0	0	26	0	0	0	0	0	0	0	0	0	0
CACGACATTTGAAACAT	0	0	0	0	0	0	0	0	0	0	0	0	0	0	0	0	42	0	0	0	0	0	0	0	0	0	27	0	0	0	0	0	0	0	0	0	0	0	0	0	1	1	1	1	1	1	1	42	75
CTGATGAATTTGAGTAC	421	391	232	428	197	215	133	219	137	213	283	309	268	371	287	254	155	136	232	278	192	162	429	138	165	205	357	383	256	122	186	125	108	131	66	181	106	335	285	278	1146	1627	1220	1499	1547	1050	527	1371	1073
GAAAATGGTGGACCTGC	0	22	6	0	0	0	9	0	0	0	0	0	0	26	0	4	0	0	8	21	17	24	0	0	0	0	0	9	0	0	0	0	0	0	22	0	0	0	0	0	0	0	0	0	0	0	0	0	0
GTCCTGGGGAAAAGATT	0	0	14	0	0	0	0	15	8	0	0	10	15	0	8	0	0	0	0	0	0	7	9	8	20	29	7	0	8	4	0	0	0	0	0	0	0	0	0	0	141	1	1	1	419	1	1	12	1
AGAAGAGCTATTTATAC	0	0	0	0	0	0	0	0	25	0	14	22	0	0	0	0	0	0	0	0	0	0	0	0	0	0	0	0	0	0	0	0	0	0	0	0	0	0	0	0	0	0	0	0	0	0	0	0	0
#Original library count:	826191	1661343	973030	411461	892609	278536	885199	904277	1049772	1277006	586672	983331	1052849	533883	1433784	1133434	852047	1044402	1050297	761643	698728	578588	1095558	1291794	607322	838688	1109293	1988857	2368777	970045	1034725	513293	796137	213351	457545	1116289	921391	393784	463443	287787	7644714	11630251	9769669	16693106	12714866	10440036	15674527	13134880	9724414
#Relative total lib count	2000000	2000000	2000000	2000000	2000000	2000000	2000000	2000000	2000000	2000000	2000000	2000000	2000000	2000000	2000000	2000000	2000000	2000000	2000000	2000000	2000000	2000000	2000000	2000000	2000000	2000000	2000000	2000000	2000000	2000000	2000000	2000000	2000000	2000000	2000000	2000000	2000000	2000000	2000000	2000000	10000000	10000000	10000000	10000000	10000000	10000000	10000000	10000000	10000000
[truncated: 11 more columns]
